# Supplementary material for: Comparative evaluation over time during mate choice in the green swordtail Xiphophorus hellerii
Source: Behav Ecol. 2025 Sep 24;36(5):araf108. doi: 10.1093/beheco/araf108 (PMC12509059; doi:10.1093/beheco/araf108)
Supplement: araf108_Supplementary_Data [file araf108_supplementary_data.zip]

Archive with 3 entries (3 files):
- AllSeqData.csv
- BodySizeDataKathrynALLplusgaps.csv
- SimSeq_Code_FINAL (1).R
