# Supplementary material for: Comparative evaluation over time during mate choice in the green swordtail Xiphophorus hellerii
Source: Behav Ecol. 2025 Sep 24;36(5):araf108. doi: 10.1093/beheco/araf108 (PMC12509059; doi:10.1093/beheco/araf108)
Supplement: araf108_Supplementary_Data [file araf108_supplementary_data.zip › AllSeqData.csv]

filename	Order	MaleStim	CenterDur	MaleDur	FemaleDur	MaleSide	FemaleSide
Black1	1	85	8.9	39.7	131.4	Right	Left
Black1	2	110	57	62.7	60.2	Right	Left
Black1	3	100	5.4	159.1	15.5	Right	Left
Black1	4	120	95.2	25.9	58.9	Right	Left
Black1	5	97	23.9	112	44.1	Right	Left
Black1	6	70	17.1	156.7	6.2	Right	Left
BlueBlack	1	110	36.2	19	124.8	Right	Left
BlueBlack	2	97	85.9	1.4	92.7	Right	Left
BlueBlack	3	100	61.5	0	118.6	Right	Left
BlueBlack	4	85	78.4	18.8	82.8	Right	Left
BlueBlack	5	120	70.3	0	109.7	Right	Left
BlueBlack	6	70	79.8	0	100.2	Right	Left
BlueBlue	1	120	64.2	67.7	48	Right	Left
BlueBlue	2	70	63.8	45.4	70.7	Right	Left
BlueBlue	3	100	88.7	66.8	24.6	Right	Left
BlueBlue	4	110	38.4	119.8	21.8	Right	Left
BlueBlue	5	85	41.6	36	102.3	Right	Left
BlueBlue	6	97	35.1	103.7	41.2	Right	Left
BlueGreen	1	97	69.5	9	101.4	Right	Left
BlueGreen	2	100	108.5	0	71.6	Right	Left
BlueGreen	3	70	86.2	0	93.8	Right	Left
BlueGreen	4	85	72.3	4	103.8	Right	Left
BlueGreen	5	110	91.1	17.3	71.6	Right	Left
BlueGreen	6	120	85.2	17.2	77.6	Right	Left
BlueOrange	1	97	68.8	33.9	77.2	Right	Left
BlueOrange	2	110	100.2	26.4	53.3	Right	Left
BlueOrange	3	100	53.6	49.9	76.5	Right	Left
BlueOrange	4	70	94.4	63.8	21.7	Right	Left
BlueOrange	5	120	99.4	5.3	75.3	Right	Left
BlueOrange	6	85	80.8	4	95.3	Right	Left
BluePurple	1	120	94.9	4.2	81	Right	Left
BluePurple	2	70	124	0	56	Right	Left
BluePurple	3	97	103.6	31.3	45.1	Right	Left
BluePurple	4	100	137.6	0	42.3	Right	Left
BluePurple	5	110	158.9	0	21.1	Right	Left
BluePurple	6	85	104.7	47	28.1	Right	Left
BlueRed	1	85	56.9	47.3	75.9	Right	Left
BlueRed	2	100	54.9	106.6	18.5	Right	Left
BlueRed	3	97	29.7	96.1	54.3	Right	Left
BlueRed	4	110	62.9	39.5	77.6	Right	Left
BlueRed	5	120	76.1	103.9	0	Right	Left
BlueRed	6	70	94.5	11.7	73.8	Right	Left
BlueYellow	1	97	20.3	0	159.7	Right	Left
BlueYellow	2	100	47.2	0	132.8	Right	Left
BlueYellow	3	110	111	0	68.9	Right	Left
BlueYellow	4	70	68.3	0	111.7	Right	Left
BlueYellow	5	120	29.1	98.1	52.8	Right	Left
BlueYellow	6	85	53.6	22.7	103.6	Right	Left
GreenBlue	1	120	50.8	48.1	81.2	Right	Left
GreenBlue	2	97	57.3	96.6	26.2	Right	Left
GreenBlue	3	100	59.4	80	40.6	Right	Left
GreenBlue	4	85	106.9	58.6	14.7	Right	Left
GreenBlue	5	70	54.9	88.9	36.2	Right	Left
GreenBlue	6	110	57.1	100	22.7	Right	Left
GreenGreen	1	97	106.3	33.5	40.2	Right	Left
GreenGreen	2	100	118.2	24	37.8	Right	Left
GreenGreen	3	110	172.2	0	7.8	Right	Left
GreenGreen	4	120	92.5	3.5	84	Right	Left
GreenGreen	5	85	166.7	5.9	7.3	Right	Left
GreenGreen	6	70	145.8	0	34.2	Right	Left
GreenOrange	1	100	136.4	0	43.6	Right	Left
GreenOrange	2	85	124.9	10.4	44.6	Right	Left
GreenOrange	3	70	121.2	0	58.8	Right	Left
GreenOrange	4	97	127.1	14	38.9	Right	Left
GreenOrange	5	110	140.8	26.2	13.1	Right	Left
GreenOrange	6	120	91.4	39.5	49.1	Right	Left
GreenPurple	1	97	67.8	29.8	82.4	Right	Left
GreenPurple	2	85	68.9	111.1	0	Right	Left
GreenPurple	3	120	20.5	90.7	68.8	Right	Left
GreenPurple	4	110	25.2	28.6	126.2	Right	Left
GreenPurple	5	70	29.7	22.6	127.6	Right	Left
GreenPurple	6	100	31.9	148.1	0	Right	Left
GreenRed	1	85	78.9	47.2	54	Right	Left
GreenRed	2	100	63.3	116.7	0	Right	Left
GreenRed	3	110	81.4	59.6	38.9	Right	Left
GreenRed	4	120	67	50.6	62.4	Right	Left
GreenRed	5	70	109.2	21.2	49.6	Right	Left
GreenRed	6	97	101.6	37.6	40.8	Right	Left
GreenYellow	1	85	51.2	10.5	118.3	Right	Left
GreenYellow	2	70	54	13.9	112.2	Right	Left
GreenYellow	3	97	135.2	20.2	24.6	Right	Left
GreenYellow	4	120	84	17.7	78.4	Right	Left
GreenYellow	5	100	124.6	0	55.4	Right	Left
GreenYellow	6	110	123.4	0	56.6	Right	Left
NoTag	1	85	21.9	39	119.1	Right	Left
NoTag	2	70	96.7	33.1	50.2	Right	Left
NoTag	3	110	106.7	9.5	63.8	Right	Left
NoTag	4	120	68.1	39.6	72.3	Right	Left
NoTag	5	100	95.5	21.6	62.8	Right	Left
NoTag	6	97	80	47.1	52.9	Right	Left
OrangeBlack	1	97	7	9.8	163.2	Right	Left
OrangeBlack	2	85	90.2	19.3	70.4	Right	Left
OrangeBlack	3	120	77.2	102.8	0	Right	Left
OrangeBlack	4	100	60.4	15.2	104.4	Right	Left
OrangeBlack	5	70	61.8	0	118.2	Right	Left
OrangeBlack	6	110	73.9	0	106	Right	Left
OrangeBlue	1	97	87.7	50.9	41.3	Right	Left
OrangeBlue	2	100	107.6	6.2	66.2	Right	Left
OrangeBlue	3	110	84.3	42.4	53.3	Right	Left
OrangeBlue	4	70	79.1	20.9	80	Right	Left
OrangeBlue	5	120	10	15	155	Right	Left
OrangeBlue	6	85	21	9.2	149.8	Right	Left
OrangeOrange	1	85	124.3	2.3	53.5	Right	Left
OrangeOrange	2	70	125.9	27.7	26.3	Right	Left
OrangeOrange	3	100	93.7	53.6	32.7	Right	Left
OrangeOrange	4	97	60	27.9	92.1	Right	Left
OrangeOrange	5	110	102.4	70	7.6	Right	Left
OrangeOrange	6	120	50.6	49.2	80.2	Right	Left
OrangePurple	1	97	29	0	151	Right	Left
OrangePurple	2	110	19.4	0	160.6	Right	Left
OrangePurple	3	70	0	0	180	Right	Left
OrangePurple	4	100	0	0	180	Right	Left
OrangePurple	5	120	0	0	180	Right	Left
OrangePurple	6	85	48.9	68.6	62.5	Right	Left
OrangeRed	1	110	57.4	29.7	92.9	Right	Left
OrangeRed	2	120	70.9	57.7	51.4	Right	Left
OrangeRed	3	70	112.4	41.1	26.4	Right	Left
OrangeRed	4	85	96.5	20.3	63.2	Right	Left
OrangeRed	5	97	94.9	45	40.1	Right	Left
OrangeRed	6	100	79.7	69.3	31	Right	Left
OrangeYellow	1	100	102.9	24.3	52.7	Right	Left
OrangeYellow	2	97	82.9	48.4	48.6	Right	Left
OrangeYellow	3	85	80	0	100.1	Right	Left
OrangeYellow	4	120	156.2	1.2	22.6	Right	Left
OrangeYellow	5	110	151.6	5.8	22.7	Right	Left
OrangeYellow	6	70	109.7	0	70.2	Right	Left
Purple1	1	120	59	37.8	83.3	Right	Left
Purple1	2	85	67	0	113	Right	Left
Purple1	3	97	70.9	35.7	73.3	Right	Left
Purple1	4	110	99.2	26.6	54	Right	Left
Purple1	5	70	63.6	78.8	37.6	Right	Left
Purple1	6	100	60.9	60.4	58.6	Right	Left
PurpleBlack	1	120	48	56.4	75.6	Right	Left
PurpleBlack	2	110	62.2	0	117.8	Right	Left
PurpleBlack	3	70	152.2	0	27.8	Right	Left
PurpleBlack	4	97	107.4	39.6	32.9	Right	Left
PurpleBlack	5	85	106.8	26	47.3	Right	Left
PurpleBlack	6	100	5.1	0	174.9	Right	Left
PurpleBlue	1	70	89.5	9.9	80.7	Right	Left
PurpleBlue	2	100	81	63.4	35.7	Right	Left
PurpleBlue	3	120	69.9	110	0	Right	Left
PurpleBlue	4	97	26.5	43.4	110.1	Right	Left
PurpleBlue	5	85	82.1	70.7	27.3	Right	Left
PurpleBlue	6	110	50	39.5	90.3	Right	Left
PurpleGreen	1	70	52.8	9.9	117.4	Right	Left
PurpleGreen	2	97	30.5	0	149.5	Right	Left
PurpleGreen	3	85	29.2	20.3	130.5	Right	Left
PurpleGreen	4	120	36.1	31.4	112.6	Right	Left
PurpleGreen	5	100	32.8	22.2	125	Right	Left
PurpleGreen	6	110	51.9	48.5	79.6	Right	Left
PurpleOrange	1	97	48.3	24.9	106.8	Right	Left
PurpleOrange	2	85	69.5	13.6	96.9	Right	Left
PurpleOrange	3	100	73.5	62.5	43.9	Right	Left
PurpleOrange	4	70	40.9	26.5	112.6	Right	Left
PurpleOrange	5	120	52.3	50.5	77.2	Right	Left
PurpleOrange	6	110	47.9	41.6	90.4	Right	Left
PurpleRed	1	97	68.9	82	29.1	Right	Left
PurpleRed	2	110	90.3	37.8	51.9	Right	Left
PurpleRed	3	120	85.1	51.8	43.3	Right	Left
PurpleRed	4	70	66.4	16.7	96.9	Right	Left
PurpleRed	5	85	21.9	0	158.1	Right	Left
PurpleRed	6	100	56.8	0	123.2	Right	Left
PurpleYellow	1	70	27.8	63.4	88.7	Right	Left
PurpleYellow	2	110	99.8	22.8	57.4	Right	Left
PurpleYellow	3	97	93.7	0	86.3	Right	Left
PurpleYellow	4	85	11.6	0	168.4	Right	Left
PurpleYellow	5	120	65.1	43.9	71.1	Right	Left
PurpleYellow	6	100	53.1	26.4	100.4	Right	Left
Red1	1	97	109.4	29.2	41.4	Right	Left
Red1	2	85	109.1	22.8	48.1	Right	Left
Red1	3	120	108.9	32.4	38.7	Right	Left
Red1	4	100	168.4	0	11.6	Right	Left
Red1	5	110	145.5	11.5	22.9	Right	Left
Red1	6	70	98.4	55.7	25.9	Right	Left
RedBlack	1	120	42.4	70.7	66.9	Right	Left
RedBlack	2	85	80	31.7	68.2	Right	Left
RedBlack	3	70	165.1	14.9	0	Right	Left
RedBlack	4	97	102.1	0	77.9	Right	Left
RedBlack	5	110	111.5	20.9	47.5	Right	Left
RedBlack	6	100	118.8	0	61.2	Right	Left
Black1	1	85	0	0	180	Left	Right
Black1	2	110	135.4	38.4	6.2	Left	Right
Black1	3	100	7.8	165.1	7	Left	Right
Black1	4	120	164.9	15.1	0	Left	Right
Black1	5	97	131.1	40.5	8.4	Left	Right
Black1	6	70	67.5	112.5	0	Left	Right
BlueBlack	1	110	27.6	152.5	0	Left	Right
BlueBlack	2	97	29.5	136.5	14	Left	Right
BlueBlack	3	100	100.4	61.2	18.4	Left	Right
BlueBlack	4	85	71.6	95.9	12.6	Left	Right
BlueBlack	5	120	39.7	140.3	0	Left	Right
BlueBlack	6	70	101.1	40.1	38.7	Left	Right
BlueBlue	1	120	13.1	98.4	68.6	Left	Right
BlueBlue	2	70	123.5	18	38.4	Left	Right
BlueBlue	3	100	109.4	43.8	26.8	Left	Right
BlueBlue	4	110	71	66.8	42.2	Left	Right
BlueBlue	5	85	123.7	37.6	18.7	Left	Right
BlueBlue	6	97	100.7	48	31.4	Left	Right
BlueGreen	1	97	55.4	71.8	52.9	Left	Right
BlueGreen	2	100	20.8	0	159.2	Left	Right
BlueGreen	3	70	27.5	0	152.4	Left	Right
BlueGreen	4	85	81.6	19.2	79.2	Left	Right
BlueGreen	5	110	90.9	40.7	48.4	Left	Right
BlueGreen	6	120	113.8	1.9	64.3	Left	Right
BlueOrange	1	97	24.6	12.6	142.8	Left	Right
BlueOrange	2	110	60.9	65.8	53.2	Left	Right
BlueOrange	3	100	54.6	71.7	53.7	Left	Right
BlueOrange	4	70	59.7	67.4	53	Left	Right
BlueOrange	5	120	69.7	107.4	2.9	Left	Right
BlueOrange	6	85	62.9	98	19.1	Left	Right
BluePurple	1	120	133.5	14.1	32.6	Left	Right
BluePurple	2	70	129.5	21	29.5	Left	Right
BluePurple	3	97	109.7	59.6	10.8	Left	Right
BluePurple	4	100	145.9	34	0	Left	Right
BluePurple	5	110	140.3	39.7	0	Left	Right
BluePurple	6	85	145.4	31.7	2.9	Left	Right
BlueRed	1	85	57.2	0	122.8	Left	Right
BlueRed	2	100	111.1	68.9	0	Left	Right
BlueRed	3	97	104.7	75.3	0	Left	Right
BlueRed	4	110	91.7	27.6	60.7	Left	Right
BlueRed	5	120	58.9	54.4	66.7	Left	Right
BlueRed	6	70	83.2	96.8	0	Left	Right
BlueYellow	1	97	76.9	47.3	55.9	Left	Right
BlueYellow	2	100	125.5	0	54.5	Left	Right
BlueYellow	3	110	140.7	30.4	8.8	Left	Right
BlueYellow	4	70	136.3	0	43.7	Left	Right
BlueYellow	5	120	152.7	27.2	0	Left	Right
BlueYellow	6	85	167.8	0	12.1	Left	Right
GreenBlue	1	120	40	33.2	106.9	Left	Right
GreenBlue	2	97	45.7	59.5	74.9	Left	Right
GreenBlue	3	100	23.5	19	137.5	Left	Right
GreenBlue	4	85	50.3	28	101.8	Left	Right
GreenBlue	5	70	37.4	10.7	131.9	Left	Right
GreenBlue	6	110	41.5	66.5	72.1	Left	Right
GreenGreen	1	97	94	30.2	55.8	Left	Right
GreenGreen	2	100	160.6	19.4	0	Left	Right
GreenGreen	3	110	154.7	5.9	19.4	Left	Right
GreenGreen	4	120	126.4	31.9	21.7	Left	Right
GreenGreen	5	85	91.7	31.3	56.8	Left	Right
GreenGreen	6	70	101.7	12.5	65.7	Left	Right
GreenOrange	1	100	35.1	121.3	23.6	Left	Right
GreenOrange	2	85	139	19.1	21.9	Left	Right
GreenOrange	3	70	180.1	0	0	Left	Right
GreenOrange	4	97	87.6	0	92.4	Left	Right
GreenOrange	5	110	134	0	46	Left	Right
GreenOrange	6	120	167	12.9	0	Left	Right
GreenPurple	1	97	22.3	50.5	107.3	Left	Right
GreenPurple	2	85	48.9	41	90.1	Left	Right
GreenPurple	3	120	31.5	20	128.5	Left	Right
GreenPurple	4	110	73.5	0.6	105.9	Left	Right
GreenPurple	5	70	50.1	0	129.9	Left	Right
GreenPurple	6	100	67.7	7.6	104.6	Left	Right
GreenRed	1	85	52.4	58.1	69.7	Left	Right
GreenRed	2	100	78.7	19	82.4	Left	Right
GreenRed	3	110	58.6	55.3	66.1	Left	Right
GreenRed	4	120	47.3	0	132.7	Left	Right
GreenRed	5	70	67.1	0	112.9	Left	Right
GreenRed	6	97	138	0	41.9	Left	Right
GreenYellow	1	85	98.3	80.8	0.8	Left	Right
GreenYellow	2	70	91.3	71.3	17.3	Left	Right
GreenYellow	3	97	127.4	31.7	20.9	Left	Right
GreenYellow	4	120	32.5	104.3	43.3	Left	Right
GreenYellow	5	100	70.6	64.5	44.9	Left	Right
GreenYellow	6	110	70	34.8	75.3	Left	Right
NoTag	1	85	65.9	37.4	76.7	Left	Right
NoTag	2	70	82.9	7.2	89.9	Left	Right
NoTag	3	110	99.5	25.4	55.2	Left	Right
NoTag	4	120	39.3	69.5	71.3	Left	Right
NoTag	5	100	62.8	0	117.2	Left	Right
NoTag	6	97	62.1	19.1	98.7	Left	Right
OrangeBlack	1	97	155	7.6	17.6	Left	Right
OrangeBlack	2	85	180	0	0	Left	Right
OrangeBlack	3	120	180	0	0	Left	Right
OrangeBlack	4	100	159.5	3.2	17.3	Left	Right
OrangeBlack	5	70	180	0	0	Left	Right
OrangeBlack	6	110	132.4	35.2	12.3	Left	Right
OrangeBlue	1	97	68.1	5.1	106.8	Left	Right
OrangeBlue	2	100	94.1	17.5	68.4	Left	Right
OrangeBlue	3	110	46.4	0	133.6	Left	Right
OrangeBlue	4	70	42.2	0	137.8	Left	Right
OrangeBlue	5	120	32.8	0	147.2	Left	Right
OrangeBlue	6	85	37.3	0	142.7	Left	Right
OrangeOrange	1	85	48.6	80.6	50.8	Left	Right
OrangeOrange	2	70	83.1	46.8	50.1	Left	Right
OrangeOrange	3	100	84.5	41.3	54.2	Left	Right
OrangeOrange	4	97	59.2	96.7	24	Left	Right
OrangeOrange	5	110	72.5	25.3	82.3	Left	Right
OrangeOrange	6	120	85.7	56.8	37.4	Left	Right
OrangePurple	1	97	35.2	38.5	106.3	Left	Right
OrangePurple	2	110	88.6	91.4	0	Left	Right
OrangePurple	3	70	70.5	0	109.5	Left	Right
OrangePurple	4	100	38.6	48.1	93.2	Left	Right
OrangePurple	5	120	48.3	0	131.7	Left	Right
OrangePurple	6	85	53.4	47.2	79.4	Left	Right
OrangeRed	1	110	46.5	46.5	87	Left	Right
OrangeRed	2	120	96.5	39.5	43.9	Left	Right
OrangeRed	3	70	145.8	16.9	17.3	Left	Right
OrangeRed	4	85	85.1	75.4	19.5	Left	Right
OrangeRed	5	97	123.7	19.9	36.3	Left	Right
OrangeRed	6	100	141.4	0	38.5	Left	Right
OrangeYellow	1	100	45.6	26.8	107.7	Left	Right
OrangeYellow	2	97	87.7	83.9	8.4	Left	Right
OrangeYellow	3	85	98	33.1	48.9	Left	Right
OrangeYellow	4	120	126.3	12.8	40.9	Left	Right
OrangeYellow	5	110	87.7	46.8	45.6	Left	Right
OrangeYellow	6	70	75.8	32.4	71.7	Left	Right
Purple1	1	120	52.9	87.2	39.8	Left	Right
Purple1	2	85	92.9	0	87.1	Left	Right
Purple1	3	97	99.5	27.9	52.5	Left	Right
Purple1	4	110	135.9	44.1	0	Left	Right
Purple1	5	70	85.8	35.6	58.5	Left	Right
Purple1	6	100	46.6	20.8	112.6	Left	Right
PurpleBlack	1	120	24.7	72.4	82.9	Left	Right
PurpleBlack	2	110	87.4	0	92.6	Left	Right
PurpleBlack	3	70	12.8	0	167.3	Left	Right
PurpleBlack	4	97	0	0	180	Left	Right
PurpleBlack	5	85	46	33.7	100.2	Left	Right
PurpleBlack	6	100	58	0	122	Left	Right
PurpleBlue	1	70	5.6	0	174.4	Left	Right
PurpleBlue	2	100	0	0	180	Left	Right
PurpleBlue	3	120	0	0	180	Left	Right
PurpleBlue	4	97	0	0	180	Left	Right
PurpleBlue	5	85	0	0	180	Left	Right
PurpleBlue	6	110	0	179.9	0	Left	Right
PurpleGreen	1	70	49.1	101.8	29.1	Left	Right
PurpleGreen	2	97	73.5	65.5	41	Left	Right
PurpleGreen	3	85	64.1	71.3	44.6	Left	Right
PurpleGreen	4	120	0.4	179.6	0	Left	Right
PurpleGreen	5	100	40.1	105.8	34.1	Left	Right
PurpleGreen	6	110	34.6	145.3	0	Left	Right
PurpleOrange	1	97	77.1	17.8	85.1	Left	Right
PurpleOrange	2	85	113.4	52.3	14.3	Left	Right
PurpleOrange	3	100	103.4	15	61.6	Left	Right
PurpleOrange	4	70	149.9	16.7	13.4	Left	Right
PurpleOrange	5	120	128.3	33.7	17.9	Left	Right
PurpleOrange	6	110	92.7	37.1	50.1	Left	Right
PurpleRed	1	97	70.4	59.4	50.2	Left	Right
PurpleRed	2	110	79.7	33.5	66.8	Left	Right
PurpleRed	3	120	109.9	59.4	10.6	Left	Right
PurpleRed	4	70	87.4	87	5.6	Left	Right
PurpleRed	5	85	93.6	86.4	0	Left	Right
PurpleRed	6	100	17.8	162.2	0	Left	Right
PurpleYellow	1	70	28.8	58.3	92.9	Left	Right
PurpleYellow	2	110	38.3	76.1	65.6	Left	Right
PurpleYellow	3	97	100.7	7	72.3	Left	Right
PurpleYellow	4	85	51.3	8.8	119.8	Left	Right
PurpleYellow	5	120	24	63.1	92.9	Left	Right
PurpleYellow	6	100	67.5	44	68.6	Left	Right
Red1	1	97	63.7	68.5	47.9	Left	Right
Red1	2	85	94.9	66.2	18.9	Left	Right
Red1	3	120	180	0	0	Left	Right
Red1	4	100	180	0	0	Left	Right
Red1	5	110	120.6	0	59.4	Left	Right
Red1	6	70	159.6	20.3	0	Left	Right
RedBlack	1	120	106.1	45.7	28.3	Left	Right
RedBlack	2	85	52.5	110.8	16.8	Left	Right
RedBlack	3	70	56.4	0	123.6	Left	Right
RedBlack	4	97	60.3	71.7	47.9	Left	Right
RedBlack	5	110	135.9	0	44.1	Left	Right
RedBlack	6	100	81.5	71.4	27.1	Left	Right
