# Supplementary material for: Comparative evaluation over time during mate choice in the green swordtail Xiphophorus hellerii
Source: Behav Ecol. 2025 Sep 24;36(5):araf108. doi: 10.1093/beheco/araf108 (PMC12509059; doi:10.1093/beheco/araf108)
Supplement: araf108_Supplementary_Data [file araf108_supplementary_data.zip › BodySizeDataKathrynALLplusgaps.csv]

Fish_ID	Date	Comp_Num	Comparison	Stimulus	Area_large	Area_small	Stimulus_Side	Time_with_Stim	Latency_to_Visit	Visits_to_Stim
BlueBlack	06.02.23	5	120v85	120	1054	533	Right	80	25.7	3
BlueBlack	06.02.23	5	120v85	85	1054	533	Left	29.5	119.4	1
BlueBlack	09.02.23	5	120v85	120	1054	533	Left	12.7	167.4	1
BlueBlack	09.02.23	5	120v85	85	1054	533	Right	146.5	15.2	1
BlueBlue	09.02.23	5	120v85	120	1054	533	Left	20	52.9	4
BlueBlue	09.02.23	5	120v85	85	1054	533	Right	132.3	2.9	6
BlueGreen	06.02.23	5	120v85	120	1054	533	Right	152.1	31.3	2
BlueGreen	06.02.23	5	120v85	85	1054	533	Left	2.8	91.3	1
BlueGreen	09.02.23	5	120v85	120	1054	533	Left	161.5	164.5	1
BlueGreen	09.02.23	5	120v85	85	1054	533	Right	11.8	149.4	1
BluePurple	06.02.23	5	120v85	120	1054	533	Right	53.1	0.3	4
BluePurple	06.02.23	5	120v85	85	1054	533	Left	107.8	4.4	3
BluePurple	09.02.23	5	120v85	120	1054	533	Left	69.3	36	4
BluePurple	09.02.23	5	120v85	85	1054	533	Right	50.6	16.5	4
BlueRed	06.02.23	5	120v85	120	1054	533	Right	120.5	38.7	3
BlueRed	06.02.23	5	120v85	85	1054	533	Left	13	107.2	1
BlueRed	09.02.23	5	120v85	120	1054	533	Left	77.7	36.2	2
BlueRed	09.02.23	5	120v85	85	1054	533	Right	71.1	86.6	2
GreenGreen	06.02.23	5	120v85	120	1054	533	Right	26.1	106.4	2
GreenGreen	06.02.23	5	120v85	85	1054	533	Left	92.5	0	0
GreenGreen	09.02.23	5	120v85	120	1054	533	Left	0	0	0
GreenGreen	09.02.23	5	120v85	85	1054	533	Right	180	0	0
NoTag	06.02.23	5	120v85	120	1054	533	Right	23.8	19	2
NoTag	06.02.23	5	120v85	85	1054	533	Left	131.8	40.7	3
NoTag	09.02.23	5	120v85	120	1054	533	Left	52.8	7.2	5
NoTag	09.02.23	5	120v85	85	1054	533	Right	76.5	15.1	5
OrangeBlack	06.02.23	5	120v85	120	1054	533	Right	42.3	44.9	2
OrangeBlack	06.02.23	5	120v85	85	1054	533	Left	75.8	71.3	2
OrangeBlue	06.02.23	5	120v85	120	1054	533	Right	68.9	31.3	2
OrangeBlue	06.02.23	5	120v85	85	1054	533	Left	75	8.8	4
OrangeBlue	10.02.23	5	120v85	120	1054	533	Left	69.6	4	6
OrangeBlue	10.02.23	5	120v85	85	1054	533	Right	59.6	32.1	4
OrangePurple	06.02.23	5	120v85	120	1054	533	Right	100.8	11.2	4
OrangePurple	06.02.23	5	120v85	85	1054	533	Left	18.3	132.9	1
OrangePurple	09.02.23	5	120v85	120	1054	533	Left	0	0	0
OrangePurple	09.02.23	5	120v85	85	1054	533	Right	148.1	12.7	1
OrangeYellow	06.02.23	5	120v85	120	1054	533	Right	22.7	127.7	1
OrangeYellow	06.02.23	5	120v85	85	1054	533	Left	115.6	3.1	3
OrangeYellow	09.02.23	5	120v85	120	1054	533	Left	0	0	0
OrangeYellow	09.02.23	5	120v85	85	1054	533	Right	111.2	86	1
PurpleBlue	06.02.23	5	120v85	120	1054	533	Right	180	0.2	1
PurpleBlue	06.02.23	5	120v85	85	1054	533	Left	0	0	0
PurpleGreen	06.02.23	5	120v85	120	1054	533	Right	89.1	24.2	3
PurpleGreen	06.02.23	5	120v85	85	1054	533	Left	34.1	93.5	2
PurpleRed	06.02.23	5	120v85	120	1054	533	Right	118.1	23	3
PurpleRed	06.02.23	5	120v85	85	1054	533	Left	30.2	162.2	2
PurpleRed	09.02.23	5	120v85	120	1054	533	Left	55.6	0	0
PurpleRed	09.02.23	5	120v85	85	1054	533	Right	103.4	64.8	2
PurpleYellow	06.02.23	5	120v85	120	1054	533	Right	27.9	148	1
PurpleYellow	06.02.23	5	120v85	85	1054	533	Left	141.6	0	0
PurpleYellow	10.02.23	5	120v85	120	1054	533	Left	0	0	0
PurpleYellow	10.02.23	5	120v85	85	1054	533	Right	176.6	177.2	1
Red1	06.02.23	5	120v85	120	1054	533	Right	68	47.5	4
Red1	06.02.23	5	120v85	85	1054	533	Left	79.3	18.7	4
Red1	10.02.23	5	120v85	120	1054	533	Left	87	0	0
Red1	10.02.23	5	120v85	85	1054	533	Right	81.4	98.6	1
Black1	07.02.23	5	120v85	120	1054	533	Right	122.8	1.7	11
Black1	07.02.23	5	120v85	85	1054	533	Left	0	0	0
Black1	10.02.23	5	120v85	120	1054	533	Left	102.8	17.5	7
Black1	10.02.23	5	120v85	85	1054	533	Right	42.4	39.8	2
BlueOrange	07.02.23	5	120v85	120	1054	533	Right	110.1	146.3	2
BlueOrange	07.02.23	5	120v85	85	1054	533	Left	26.8	103.7	3
BlueOrange	10.02.23	5	120v85	120	1054	533	Left	94.3	15.1	7
BlueOrange	10.02.23	5	120v85	85	1054	533	Right	56.8	42.7	4
BlueYellow	07.02.23	5	120v85	120	1054	533	Right	137.5	5.5	2
BlueYellow	07.02.23	5	120v85	85	1054	533	Left	1.2	114.8	1
BlueYellow	10.02.23	5	120v85	120	1054	533	Left	72.6	12.2	8
BlueYellow	10.02.23	5	120v85	85	1054	533	Right	36.7	53.5	4
GreenBlue	07.02.23	5	120v85	120	1054	533	Right	131.7	3.4	5
GreenBlue	07.02.23	5	120v85	85	1054	533	Left	16.5	125.4	1
GreenBlue	10.02.23	5	120v85	120	1054	533	Left	120.5	0.2	4
GreenBlue	10.02.23	5	120v85	85	1054	533	Right	34.2	32.4	2
GreenOrange	07.02.23	5	120v85	120	1054	533	Right	0	0	0
GreenOrange	07.02.23	5	120v85	85	1054	533	Left	99.4	55.3	2
GreenOrange	09.02.23	5	120v85	120	1054	533	Left	102.4	7.3	4
GreenOrange	09.02.23	5	120v85	85	1054	533	Right	17.5	119.5	1
GreenPurple	07.02.23	5	120v85	120	1054	533	Right	61.1	116.7	2
GreenPurple	07.02.23	5	120v85	85	1054	533	Left	107.3	1.3	2
GreenPurple	10.02.23	5	120v85	120	1054	533	Left	31.2	103.4	3
GreenPurple	10.02.23	5	120v85	85	1054	533	Right	105	27.9	11
GreenRed	07.02.23	5	120v85	120	1054	533	Right	13.3	7.3	2
GreenRed	07.02.23	5	120v85	85	1054	533	Left	114.8	19	3
GreenRed	10.02.23	5	120v85	120	1054	533	Left	114.5	58.2	5
GreenRed	10.02.23	5	120v85	85	1054	533	Right	29.1	43.6	4
GreenYellow	07.02.23	5	120v85	120	1054	533	Right	34.9	97.2	3
GreenYellow	07.02.23	5	120v85	85	1054	533	Left	107	12.3	6
GreenYellow	10.02.23	5	120v85	120	1054	533	Left	129.8	30.4	4
GreenYellow	10.02.23	5	120v85	85	1054	533	Right	22.7	80.2	3
OrangeOrange	07.02.23	5	120v85	120	1054	533	Right	0	0	0
OrangeOrange	07.02.23	5	120v85	85	1054	533	Left	149.4	8.6	2
OrangeOrange	09.02.23	5	120v85	120	1054	533	Left	173.6	0.3	3
OrangeOrange	09.02.23	5	120v85	85	1054	533	Right	0	0	0
OrangeRed	07.02.23	5	120v85	120	1054	533	Right	148.1	14.1	3
OrangeRed	07.02.23	5	120v85	85	1054	533	Left	27.5	46.5	2
OrangeRed	10.02.23	5	120v85	120	1054	533	Left	62.7	33.1	4
OrangeRed	10.02.23	5	120v85	85	1054	533	Right	94.5	9.3	5
Purple1	07.02.23	5	120v85	120	1054	533	Right	115.2	19.3	4
Purple1	07.02.23	5	120v85	85	1054	533	Left	34.4	144.8	1
Purple1	10.02.23	5	120v85	120	1054	533	Left	9.7	152	1
Purple1	10.02.23	5	120v85	85	1054	533	Right	127.8	21.9	2
PurpleBlack	07.02.23	5	120v85	120	1054	533	Right	162.4	122.4	1
PurpleBlack	07.02.23	5	120v85	85	1054	533	Left	0	0	0
PurpleBlack	09.02.23	5	120v85	120	1054	533	Left	180	0	0
PurpleBlack	09.02.23	5	120v85	85	1054	533	Right	0	0	0
PurpleOrange	07.02.23	5	120v85	120	1054	533	Right	141.3	49.9	2
PurpleOrange	07.02.23	5	120v85	85	1054	533	Left	8.7	171.3	1
RedBlack	07.02.23	5	120v85	120	1054	533	Right	133.8	19.9	4
RedBlack	07.02.23	5	120v85	85	1054	533	Left	0	0	0
RedBlack	09.02.23	5	120v85	120	1054	533	Left	93.3	33.6	4
RedBlack	09.02.23	5	120v85	85	1054	533	Right	10.8	40.7	1
BlueBlack	13.02.23	2	120v100	120	1054	721	Right	74.2	95.4	1
BlueBlack	13.02.23	2	120v100	100	1054	721	Left	20.6	37.6	5
BlueBlack	16.02.23	2	120v100	120	1054	721	Left	25.6	154.4	1
BlueBlack	16.02.23	2	120v100	100	1054	721	Right	78.6	38.8	2
BlueOrange	13.02.23	2	120v100	120	1054	721	Right	102.8	8.9	5
BlueOrange	13.02.23	2	120v100	100	1054	721	Left	46.4	95	2
BlueYellow	13.02.23	2	120v100	120	1054	721	Right	140.7	39.4	1
BlueYellow	13.02.23	2	120v100	100	1054	721	Left	0	0	0
BlueYellow	16.02.23	2	120v100	120	1054	721	Left	103.6	31.4	3
BlueYellow	16.02.23	2	120v100	100	1054	721	Right	60.8	86.1	1
GreenBlue	13.02.23	2	120v100	120	1054	721	Right	82.7	113.9	1
GreenBlue	13.02.23	2	120v100	100	1054	721	Left	48.5	80.6	2
GreenBlue	16.02.23	2	120v100	120	1054	721	Left	67.3	49.8	6
GreenBlue	16.02.23	2	120v100	100	1054	721	Right	61.2	26.1	4
NoTag	13.02.23	2	120v100	120	1054	721	Right	109.9	4.4	4
NoTag	13.02.23	2	120v100	100	1054	721	Left	38.8	20.8	3
NoTag	16.02.23	2	120v100	120	1054	721	Left	46.2	20.9	3
NoTag	16.02.23	2	120v100	100	1054	721	Right	18.2	50.9	2
OrangeBlack	13.02.23	2	120v100	120	1054	721	Right	36.9	141	2
OrangeBlack	13.02.23	2	120v100	100	1054	721	Left	138.8	0.4	1
OrangeBlack	16.02.23	2	120v100	120	1054	721	Left	90.8	89.2	1
OrangeBlack	16.02.23	2	120v100	100	1054	721	Right	1.7	85.8	1
OrangeOrange	13.02.23	2	120v100	120	1054	721	Right	106.5	73.5	1
OrangeOrange	13.02.23	2	120v100	100	1054	721	Left	66.1	0	0
OrangeOrange	16.02.23	2	120v100	120	1054	721	Left	53.8	83.6	2
OrangeOrange	16.02.23	2	120v100	100	1054	721	Right	90.8	143.5	1
Purple1	13.02.23	2	120v100	120	1054	721	Right	45.2	17.8	3
Purple1	13.02.23	2	120v100	100	1054	721	Left	82.1	47.9	4
Purple1	16.02.23	2	120v100	120	1054	721	Left	25.6	120.3	2
Purple1	16.02.23	2	120v100	100	1054	721	Right	118	34.5	4
PurpleBlack	13.02.23	2	120v100	120	1054	721	Right	60.2	98.3	2
PurpleBlack	13.02.23	2	120v100	100	1054	721	Left	90.3	169.9	1
PurpleBlack	16.02.23	2	120v100	120	1054	721	Left	130.9	21.6	2
PurpleBlack	16.02.23	2	120v100	100	1054	721	Right	8.7	122	2
PurpleGreen	13.02.23	2	120v100	120	1054	721	Right	156.7	136.7	1
PurpleGreen	13.02.23	2	120v100	100	1054	721	Left	5.1	121.8	1
PurpleGreen	16.02.23	2	120v100	120	1054	721	Left	59.1	86.8	2
PurpleGreen	16.02.23	2	120v100	100	1054	721	Right	62.6	13	4
PurpleOrange	13.02.23	2	120v100	120	1054	721	Right	79.3	41.6	5
PurpleOrange	13.02.23	2	120v100	100	1054	721	Left	43.9	3	2
PurpleOrange	16.02.23	2	120v100	120	1054	721	Left	55	38.5	2
PurpleOrange	16.02.23	2	120v100	100	1054	721	Right	75.9	7.6	2
PurpleRed	13.02.23	2	120v100	120	1054	721	Right	27.8	122.9	2
PurpleRed	13.02.23	2	120v100	100	1054	721	Left	73.3	47.5	3
PurpleRed	16.02.23	2	120v100	120	1054	721	Left	114	20.7	4
PurpleRed	16.02.23	2	120v100	100	1054	721	Right	31.5	66.2	2
PurpleYellow	13.02.23	2	120v100	120	1054	721	Right	73.9	31.7	3
PurpleYellow	13.02.23	2	120v100	100	1054	721	Left	66.8	51.2	3
PurpleYellow	16.02.23	2	120v100	120	1054	721	Left	99.7	29.1	7
PurpleYellow	16.02.23	2	120v100	100	1054	721	Right	44.9	12.2	5
RedBlack	16.02.23	2	120v100	120	1054	721	Left	137.6	2.3	5
RedBlack	16.02.23	2	120v100	100	1054	721	Right	21.8	81.8	1
Black1	14.02.23	2	120v100	120	1054	721	Right	68.1	47.1	3
Black1	14.02.23	2	120v100	100	1054	721	Left	94.3	92	2
BlueBlue	14.02.23	2	120v100	120	1054	721	Right	80.3	41.8	4
BlueBlue	14.02.23	2	120v100	100	1054	721	Left	59.9	5.9	6
BlueBlue	16.02.23	2	120v100	120	1054	721	Left	49.5	22.2	4
BlueBlue	16.02.23	2	120v100	100	1054	721	Right	73.5	43.9	4
BlueGreen	14.02.23	2	120v100	120	1054	721	Right	88.5	43.6	5
BlueGreen	14.02.23	2	120v100	100	1054	721	Left	26.9	24.6	3
BlueGreen	16.02.23	2	120v100	120	1054	721	Left	24.3	116.8	2
BlueGreen	16.02.23	2	120v100	100	1054	721	Right	91.1	18.5	4
BluePurple	14.02.23	2	120v100	120	1054	721	Right	24.4	0.2	5
BluePurple	14.02.23	2	120v100	100	1054	721	Left	99.1	10.2	6
BlueRed	14.02.23	2	120v100	120	1054	721	Right	68	25.8	5
BlueRed	14.02.23	2	120v100	100	1054	721	Left	58.2	65.4	2
BlueRed	16.02.23	2	120v100	120	1054	721	Left	72.3	23.9	4
BlueRed	16.02.23	2	120v100	100	1054	721	Right	89.9	72.4	2
GreenGreen	14.02.23	2	120v100	120	1054	721	Right	104.8	8.9	3
GreenGreen	14.02.23	2	120v100	100	1054	721	Left	22.8	104.1	1
GreenGreen	16.02.23	2	120v100	120	1054	721	Left	99.4	39.3	5
GreenGreen	16.02.23	2	120v100	100	1054	721	Right	29.9	3.1	2
GreenOrange	14.02.23	2	120v100	120	1054	721	Right	75.2	54.6	3
GreenOrange	14.02.23	2	120v100	100	1054	721	Left	53.1	21.1	2
GreenOrange	16.02.23	2	120v100	120	1054	721	Left	80	17.9	4
GreenOrange	16.02.23	2	120v100	100	1054	721	Right	8.7	55.8	1
GreenPurple	14.02.23	2	120v100	120	1054	721	Right	180	0	0
GreenPurple	14.02.23	2	120v100	100	1054	721	Left	0	0	0
GreenPurple	16.02.23	2	120v100	120	1054	721	Left	72.6	14.3	5
GreenPurple	16.02.23	2	120v100	100	1054	721	Right	79.3	41.7	4
GreenRed	14.02.23	2	120v100	120	1054	721	Right	35.2	35.1	5
GreenRed	14.02.23	2	120v100	100	1054	721	Left	104.4	13.9	4
GreenRed	16.02.23	2	120v100	120	1054	721	Left	110.1	43.9	3
GreenRed	16.02.23	2	120v100	100	1054	721	Right	30	77.5	2
GreenYellow	14.02.23	2	120v100	120	1054	721	Right	67.2	50.1	5
GreenYellow	14.02.23	2	120v100	100	1054	721	Left	60.2	12.5	4
GreenYellow	16.02.23	2	120v100	120	1054	721	Left	122.3	44.3	3
GreenYellow	16.02.23	2	120v100	100	1054	721	Right	13.8	7.2	2
OrangeBlue	14.02.23	2	120v100	120	1054	721	Right	27.5	45.8	3
OrangeBlue	14.02.23	2	120v100	100	1054	721	Left	71.2	14	4
OrangeBlue	16.02.23	2	120v100	120	1054	721	Left	81.7	40.1	2
OrangeBlue	16.02.23	2	120v100	100	1054	721	Right	34.1	14.5	3
OrangePurple	14.02.23	2	120v100	120	1054	721	Right	0	0	0
OrangePurple	14.02.23	2	120v100	100	1054	721	Left	171.6	114.1	1
OrangePurple	16.02.23	2	120v100	120	1054	721	Left	122	89.4	2
OrangePurple	16.02.23	2	120v100	100	1054	721	Right	39.1	116.3	2
OrangeRed	14.02.23	2	120v100	120	1054	721	Right	67.8	10.3	5
OrangeRed	14.02.23	2	120v100	100	1054	721	Left	62.8	0.4	7
OrangeRed	16.02.23	2	120v100	120	1054	721	Left	64.9	16.9	8
OrangeRed	16.02.23	2	120v100	100	1054	721	Right	37.7	0.7	4
OrangeYellow	14.02.23	2	120v100	120	1054	721	Right	56.4	27.5	5
OrangeYellow	14.02.23	2	120v100	100	1054	721	Left	66.6	59.4	7
OrangeYellow	16.02.23	2	120v100	120	1054	721	Left	71	34.9	6
OrangeYellow	16.02.23	2	120v100	100	1054	721	Right	62.3	0.9	7
PurpleBlue	14.02.23	2	120v100	120	1054	721	Right	0	0	0
PurpleBlue	14.02.23	2	120v100	100	1054	721	Left	180	0	0
PurpleBlue	16.02.23	2	120v100	120	1054	721	Left	32.2	135.6	1
PurpleBlue	16.02.23	2	120v100	100	1054	721	Right	104.6	12.7	3
Red1	14.02.23	2	120v100	120	1054	721	Right	74.7	19.6	3
Red1	14.02.23	2	120v100	100	1054	721	Left	34.1	58.2	2
Red1	16.02.23	2	120v100	120	1054	721	Left	112.8	1.6	3
Red1	16.02.23	2	120v100	100	1054	721	Right	38.3	50.1	3
BlueBlack	27.02.23	1	120v110	120	1054	885	Right	41.5	83.8	2
BlueBlack	27.02.23	1	120v110	110	1054	885	Left	28.7	22.9	3
BlueBlack	02.03.23	1	120v110	120	1054	885	Left	42.7	80	1
BlueBlack	02.03.23	1	120v110	110	1054	885	Right	55.7	0	0
BlueBlue	27.02.23	1	120v110	120	1054	885	Right	71.5	14.9	4
BlueBlue	27.02.23	1	120v110	110	1054	885	Left	61.1	47.8	5
BlueBlue	02.03.23	1	120v110	120	1054	885	Left	95.5	0.8	7
BlueBlue	02.03.23	1	120v110	110	1054	885	Right	45.8	20.1	3
BlueGreen	27.02.23	1	120v110	120	1054	885	Right	15	81.2	1
BlueGreen	27.02.23	1	120v110	110	1054	885	Left	138.3	26.8	2
BlueGreen	03.03.23	1	120v110	120	1054	885	Left	91	117.2	2
BlueGreen	03.03.23	1	120v110	110	1054	885	Right	36.6	85.8	2
BluePurple	27.02.23	1	120v110	120	1054	885	Right	43.8	86	5
BluePurple	27.02.23	1	120v110	110	1054	885	Left	28.9	35.6	4
BluePurple	02.03.23	1	120v110	120	1054	885	Left	1.5	178.5	1
BluePurple	02.03.23	1	120v110	110	1054	885	Right	56.9	87.1	2
BlueRed	27.02.23	1	120v110	120	1054	885	Right	98.8	2.5	4
BlueRed	27.02.23	1	120v110	110	1054	885	Left	21.9	71.1	1
BlueRed	02.03.23	1	120v110	120	1054	885	Left	117.3	1	4
BlueRed	02.03.23	1	120v110	110	1054	885	Right	34.6	44.5	2
GreenBlue	27.02.23	1	120v110	120	1054	885	Right	36.3	50.7	4
GreenBlue	27.02.23	1	120v110	110	1054	885	Left	97.2	62.1	3
GreenBlue	02.03.23	1	120v110	120	1054	885	Left	39.4	43	2
GreenBlue	02.03.23	1	120v110	110	1054	885	Right	94.4	18.2	3
GreenGreen	27.02.23	1	120v110	120	1054	885	Right	143.6	24.9	2
GreenGreen	27.02.23	1	120v110	110	1054	885	Left	13.8	0	0
GreenGreen	02.03.23	1	120v110	120	1054	885	Left	56.2	8.7	3
GreenGreen	02.03.23	1	120v110	110	1054	885	Right	33.3	146.7	1
NoTag	27.02.23	1	120v110	120	1054	885	Right	57.5	11.8	5
NoTag	27.02.23	1	120v110	110	1054	885	Left	67.7	28.4	4
NoTag	02.03.23	1	120v110	120	1054	885	Left	35.8	13.4	5
NoTag	02.03.23	1	120v110	110	1054	885	Right	86.1	43.1	4
OrangeBlue	27.02.23	1	120v110	120	1054	885	Right	29.4	16	4
OrangeBlue	27.02.23	1	120v110	110	1054	885	Left	74.4	33.4	3
OrangeBlue	02.03.23	1	120v110	120	1054	885	Left	120.7	55	3
OrangeBlue	02.03.23	1	120v110	110	1054	885	Right	0	0	0
OrangeOrange	27.02.23	1	120v110	120	1054	885	Right	50	29.2	3
OrangeOrange	27.02.23	1	120v110	110	1054	885	Left	55.8	2.8	3
OrangeOrange	02.03.23	1	120v110	120	1054	885	Left	56	8.2	4
OrangeOrange	02.03.23	1	120v110	110	1054	885	Right	41.4	25.2	3
OrangeYellow	27.02.23	1	120v110	120	1054	885	Right	103.9	81.8	3
OrangeYellow	27.02.23	1	120v110	110	1054	885	Left	37.9	44.8	3
OrangeYellow	02.03.23	1	120v110	120	1054	885	Left	66.2	24.6	5
OrangeYellow	02.03.23	1	120v110	110	1054	885	Right	62.2	55.7	2
Purple1	27.02.23	1	120v110	120	1054	885	Right	83.4	55.7	2
Purple1	27.02.23	1	120v110	110	1054	885	Left	60.7	15.6	4
Purple1	02.03.23	1	120v110	120	1054	885	Left	78.7	36.6	3
Purple1	02.03.23	1	120v110	110	1054	885	Right	54.3	93.6	2
PurpleBlue	27.02.23	1	120v110	120	1054	885	Right	159.5	101.4	2
PurpleBlue	27.02.23	1	120v110	110	1054	885	Left	0	0	0
PurpleBlue	03.03.23	1	120v110	120	1054	885	Left	180	0	0
PurpleBlue	03.03.23	1	120v110	110	1054	885	Right	0	0	0
PurpleGreen	27.02.23	1	120v110	120	1054	885	Right	42.6	49.2	2
PurpleGreen	27.02.23	1	120v110	110	1054	885	Left	106.9	23.6	3
PurpleGreen	02.03.23	1	120v110	120	1054	885	Left	99.8	64.2	3
PurpleGreen	02.03.23	1	120v110	110	1054	885	Right	42.1	46.5	3
PurpleOrange	27.02.23	1	120v110	120	1054	885	Right	68.3	41.4	2
PurpleOrange	27.02.23	1	120v110	110	1054	885	Left	70.3	15.3	5
PurpleOrange	03.03.23	1	120v110	120	1054	885	Left	59.5	16.1	3
PurpleOrange	03.03.23	1	120v110	110	1054	885	Right	37	49.8	2
PurpleRed	27.02.23	1	120v110	120	1054	885	Right	74.1	14.8	4
PurpleRed	27.02.23	1	120v110	110	1054	885	Left	43.4	65.3	5
PurpleRed	02.03.23	1	120v110	120	1054	885	Left	38.7	62.3	4
PurpleRed	02.03.23	1	120v110	110	1054	885	Right	45.7	19	4
Black1	28.02.23	1	120v110	120	1054	885	Right	144.2	35.3	2
Black1	28.02.23	1	120v110	110	1054	885	Left	14.3	17.3	12
Black1	03.03.23	1	120v110	120	1054	885	Left	0	0	0
Black1	03.03.23	1	120v110	110	1054	885	Right	180	0	0
BlueOrange	28.02.23	1	120v110	120	1054	885	Right	61.6	27.8	2
BlueOrange	28.02.23	1	120v110	110	1054	885	Left	95.3	75.9	3
BlueOrange	03.03.23	1	120v110	120	1054	885	Left	53.9	126.2	1
BlueOrange	03.03.23	1	120v110	110	1054	885	Right	30.4	64.4	1
BlueYellow	28.02.23	1	120v110	120	1054	885	Right	138.4	9.1	3
BlueYellow	28.02.23	1	120v110	110	1054	885	Left	15.5	44.4	2
BlueYellow	03.03.23	1	120v110	120	1054	885	Left	44.7	47.4	2
BlueYellow	03.03.23	1	120v110	110	1054	885	Right	44	4.8	3
GreenOrange	28.02.23	1	120v110	120	1054	885	Right	46.7	86.3	1
GreenOrange	28.02.23	1	120v110	110	1054	885	Left	74.3	16.4	3
GreenOrange	03.03.23	1	120v110	120	1054	885	Left	24.4	8.8	2
GreenOrange	03.03.23	1	120v110	110	1054	885	Right	16.5	132.2	1
GreenPurple	28.02.23	1	120v110	120	1054	885	Right	153.3	43.2	3
GreenPurple	28.02.23	1	120v110	110	1054	885	Left	17.6	26.8	2
GreenPurple	03.03.23	1	120v110	120	1054	885	Left	7.7	46.6	1
GreenPurple	03.03.23	1	120v110	110	1054	885	Right	153.2	60.3	4
GreenRed	28.02.23	1	120v110	120	1054	885	Right	90.8	37.4	4
GreenRed	28.02.23	1	120v110	110	1054	885	Left	52.6	12.8	6
GreenRed	03.03.23	1	120v110	120	1054	885	Left	87.6	26.6	4
GreenRed	03.03.23	1	120v110	110	1054	885	Right	44	17.5	3
GreenYellow	28.02.23	1	120v110	120	1054	885	Right	54.6	16.2	4
GreenYellow	28.02.23	1	120v110	110	1054	885	Left	61.9	0.4	5
GreenYellow	03.03.23	1	120v110	120	1054	885	Left	98.7	15.3	4
GreenYellow	03.03.23	1	120v110	110	1054	885	Right	26.1	2.1	3
OrangeBlack	28.02.23	1	120v110	120	1054	885	Right	81.6	83.5	2
OrangeBlack	28.02.23	1	120v110	110	1054	885	Left	46.6	43.3	3
OrangeBlack	03.03.23	1	120v110	120	1054	885	Left	47.5	30.4	4
OrangeBlack	03.03.23	1	120v110	110	1054	885	Right	118.4	1.5	4
OrangePurple	28.02.23	1	120v110	120	1054	885	Right	32.1	87.3	3
OrangePurple	28.02.23	1	120v110	110	1054	885	Left	107.6	108.9	2
OrangePurple	03.03.23	1	120v110	120	1054	885	Left	164.3	68.4	15
OrangePurple	03.03.23	1	120v110	110	1054	885	Right	0	0	0
OrangeRed	28.02.23	1	120v110	120	1054	885	Right	66.3	19.1	2
OrangeRed	28.02.23	1	120v110	110	1054	885	Left	51	14.1	4
OrangeRed	02.03.23	1	120v110	120	1054	885	Left	81.7	41.3	4
OrangeRed	02.03.23	1	120v110	110	1054	885	Right	45.3	7	4
PurpleBlack	28.02.23	1	120v110	120	1054	885	Right	50.9	96.4	7
PurpleBlack	28.02.23	1	120v110	110	1054	885	Left	72.3	169.6	1
PurpleBlack	02.03.23	1	120v110	120	1054	885	Left	103.7	26.8	5
PurpleBlack	02.03.23	1	120v110	110	1054	885	Right	46.5	45.6	3
PurpleYellow	28.02.23	1	120v110	120	1054	885	Right	67.6	107.8	2
PurpleYellow	28.02.23	1	120v110	110	1054	885	Left	11.7	140	1
PurpleYellow	03.03.23	1	120v110	120	1054	885	Left	29.6	43.1	3
PurpleYellow	03.03.23	1	120v110	110	1054	885	Right	94.6	27.2	3
Red1	28.02.23	1	120v110	120	1054	885	Right	50.4	38.1	4
Red1	28.02.23	1	120v110	110	1054	885	Left	0	0	0
Red1	03.03.23	1	120v110	120	1054	885	Left	81.7	117.9	2
Red1	03.03.23	1	120v110	110	1054	885	Right	41	76.2	2
RedBlack	28.02.23	1	120v110	120	1054	885	Right	101.7	78.4	1
RedBlack	28.02.23	1	120v110	110	1054	885	Left	0	0	0
RedBlack	02.03.23	1	120v110	120	1054	885	Left	123.1	12.9	3
RedBlack	02.03.23	1	120v110	110	1054	885	Right	4.8	175.2	1
Black1	06.03.23	6	110v70	70	885	363	Right	159.4	20.2	2
Black1	06.03.23	6	110v70	110	885	363	Left	0.5	17	1
Black1	09.03.23	6	110v70	70	885	363	Left	38	82.2	3
Black1	09.03.23	6	110v70	110	885	363	Right	83.1	48.6	3
BlueBlack	06.03.23	6	110v70	70	885	363	Right	3.2	36.6	1
BlueBlack	06.03.23	6	110v70	110	885	363	Left	57.8	11.7	2
BlueBlack	09.03.23	6	110v70	70	885	363	Left	90.7	41.9	2
BlueBlack	09.03.23	6	110v70	110	885	363	Right	29.6	150.5	1
BlueBlue	06.03.23	6	110v70	70	885	363	Right	53.4	51	2
BlueBlue	06.03.23	6	110v70	110	885	363	Left	82.8	10.5	4
BlueBlue	09.03.23	6	110v70	70	885	363	Left	37.1	81.7	3
BlueBlue	09.03.23	6	110v70	110	885	363	Right	93.9	10.8	3
BluePurple	06.03.23	6	110v70	70	885	363	Right	21.1	42.6	4
BluePurple	06.03.23	6	110v70	110	885	363	Left	32.4	6.5	2
BluePurple	09.03.23	6	110v70	70	885	363	Left	33.3	125	1
BluePurple	09.03.23	6	110v70	110	885	363	Right	39.4	23	2
BlueYellow	06.03.23	6	110v70	70	885	363	Right	30	100	1
BlueYellow	06.03.23	6	110v70	110	885	363	Left	124.4	16.4	2
BlueYellow	09.03.23	6	110v70	70	885	363	Left	72.3	13.2	9
BlueYellow	09.03.23	6	110v70	110	885	363	Right	58.3	30.8	8
GreenBlue	06.03.23	6	110v70	70	885	363	Right	0	0	0
GreenBlue	06.03.23	6	110v70	110	885	363	Left	161.2	2.6	4
GreenBlue	09.03.23	6	110v70	70	885	363	Left	104.2	2.9	7
GreenBlue	09.03.23	6	110v70	110	885	363	Right	22	110.3	2
GreenRed	06.03.23	6	110v70	70	885	363	Right	18.2	135.1	1
GreenRed	06.03.23	6	110v70	110	885	363	Left	141.4	167.8	1
GreenRed	09.03.23	6	110v70	70	885	363	Left	31.1	9.7	2
GreenRed	09.03.23	6	110v70	110	885	363	Right	74.8	45.2	2
NoTag	06.03.23	6	110v70	70	885	363	Right	76	33.8	3
NoTag	06.03.23	6	110v70	110	885	363	Left	32.7	92.5	2
NoTag	09.03.23	6	110v70	70	885	363	Left	33.2	141.1	1
NoTag	09.03.23	6	110v70	110	885	363	Right	42.7	14.2	3
OrangePurple	06.03.23	6	110v70	70	885	363	Right	84.2	41.6	5
OrangePurple	06.03.23	6	110v70	110	885	363	Left	20.9	81.2	1
OrangePurple	09.03.23	6	110v70	70	885	363	Left	93	3.7	5
OrangePurple	09.03.23	6	110v70	110	885	363	Right	17	102.3	2
OrangeRed	06.03.23	6	110v70	70	885	363	Right	87.7	21.9	4
OrangeRed	06.03.23	6	110v70	110	885	363	Left	40.4	47.2	3
OrangeRed	09.03.23	6	110v70	70	885	363	Left	95.1	21.5	2
OrangeRed	09.03.23	6	110v70	110	885	363	Right	58.4	115.1	2
Purple1	06.03.23	6	110v70	70	885	363	Right	38.8	28.2	3
Purple1	06.03.23	6	110v70	110	885	363	Left	71.5	37.3	3
Purple1	09.03.23	6	110v70	70	885	363	Left	72.1	71.4	3
Purple1	09.03.23	6	110v70	110	885	363	Right	61.2	37.3	4
PurpleOrange	06.03.23	6	110v70	70	885	363	Right	36.8	32.7	2
PurpleOrange	06.03.23	6	110v70	110	885	363	Left	42.9	5.8	4
PurpleOrange	09.03.23	6	110v70	70	885	363	Left	56.4	21.2	3
PurpleOrange	09.03.23	6	110v70	110	885	363	Right	63.6	71.8	2
PurpleRed	06.03.23	6	110v70	70	885	363	Right	68	51.3	2
PurpleRed	06.03.23	6	110v70	110	885	363	Left	67.5	33.1	3
PurpleRed	09.03.23	6	110v70	70	885	363	Left	88.1	16.6	2
PurpleRed	09.03.23	6	110v70	110	885	363	Right	50.8	55.7	2
PurpleYellow	06.03.23	6	110v70	70	885	363	Right	18.2	119.5	2
PurpleYellow	06.03.23	6	110v70	110	885	363	Left	74.4	29	4
PurpleYellow	09.03.23	6	110v70	70	885	363	Left	68.2	1.6	6
PurpleYellow	09.03.23	6	110v70	110	885	363	Right	58.9	19.2	5
RedBlack	06.03.23	6	110v70	70	885	363	Right	0	0	0
RedBlack	06.03.23	6	110v70	110	885	363	Left	76.5	98.9	1
RedBlack	09.03.23	6	110v70	70	885	363	Left	46.6	118.4	1
RedBlack	09.03.23	6	110v70	110	885	363	Right	111.8	80.2	2
BlueGreen	07.03.23	6	110v70	70	885	363	Right	34	16.7	6
BlueGreen	07.03.23	6	110v70	110	885	363	Left	77	43.9	7
BlueGreen	09.03.23	6	110v70	70	885	363	Left	38.1	14.8	2
BlueGreen	09.03.23	6	110v70	110	885	363	Right	59.5	40.1	3
GreenGreen	07.03.23	6	110v70	70	885	363	Right	27	52.5	2
GreenGreen	07.03.23	6	110v70	110	885	363	Left	83.3	9.7	6
GreenGreen	09.03.23	6	110v70	70	885	363	Left	15.3	15.8	3
GreenGreen	09.03.23	6	110v70	110	885	363	Right	71.5	55	3
GreenOrange	07.03.23	6	110v70	70	885	363	Right	14.5	81.9	1
GreenOrange	07.03.23	6	110v70	110	885	363	Left	47.2	11.6	5
GreenOrange	09.03.23	6	110v70	70	885	363	Left	33.7	40.5	1
GreenOrange	09.03.23	6	110v70	110	885	363	Right	20	22.7	2
GreenPurple	07.03.23	6	110v70	70	885	363	Right	118.6	116.1	4
GreenPurple	07.03.23	6	110v70	110	885	363	Left	29.8	67.3	2
GreenPurple	09.03.23	6	110v70	70	885	363	Left	24.7	76.5	2
GreenPurple	09.03.23	6	110v70	110	885	363	Right	129.9	1.2	3
GreenYellow	07.03.23	6	110v70	70	885	363	Right	23	28.9	2
GreenYellow	07.03.23	6	110v70	110	885	363	Left	92.8	13.6	5
GreenYellow	09.03.23	6	110v70	70	885	363	Left	73.3	16.4	4
GreenYellow	09.03.23	6	110v70	110	885	363	Right	45.7	8.9	4
OrangeBlack	07.03.23	6	110v70	70	885	363	Right	78.5	86.1	2
OrangeBlack	07.03.23	6	110v70	110	885	363	Left	51.8	4.2	4
OrangeBlack	09.03.23	6	110v70	70	885	363	Left	75.7	27.2	8
OrangeBlack	09.03.23	6	110v70	110	885	363	Right	52.4	44.1	6
OrangeBlue	07.03.23	6	110v70	70	885	363	Right	27.6	26.3	2
OrangeBlue	07.03.23	6	110v70	110	885	363	Left	65.1	56.9	6
OrangeOrange	07.03.23	6	110v70	70	885	363	Right	40.2	5.8	3
OrangeOrange	07.03.23	6	110v70	110	885	363	Left	80.4	18.5	6
OrangeOrange	09.03.23	6	110v70	70	885	363	Left	45.5	11.4	4
OrangeOrange	09.03.23	6	110v70	110	885	363	Right	63.2	35.3	3
OrangeYellow	07.03.23	6	110v70	70	885	363	Right	34.8	2.4	3
OrangeYellow	07.03.23	6	110v70	110	885	363	Left	101.7	29.6	4
OrangeYellow	09.03.23	6	110v70	70	885	363	Left	27.8	29.8	2
OrangeYellow	09.03.23	6	110v70	110	885	363	Right	84.3	55.6	2
PurpleBlack	07.03.23	6	110v70	70	885	363	Right	122.3	8.5	4
PurpleBlack	07.03.23	6	110v70	110	885	363	Left	38.5	46.7	2
PurpleBlack	09.03.23	6	110v70	70	885	363	Left	160	146.8	13
PurpleBlack	09.03.23	6	110v70	110	885	363	Right	0	0	0
PurpleBlue	07.03.23	6	110v70	70	885	363	Right	169.1	0	0
PurpleBlue	07.03.23	6	110v70	110	885	363	Left	0	0	0
PurpleBlue	09.03.23	6	110v70	70	885	363	Left	103.2	3.4	3
PurpleBlue	09.03.23	6	110v70	110	885	363	Right	33.2	58.1	1
PurpleGreen	07.03.23	6	110v70	70	885	363	Right	19.3	89.9	2
PurpleGreen	07.03.23	6	110v70	110	885	363	Left	119.1	7.4	2
PurpleGreen	09.03.23	6	110v70	70	885	363	Left	39.7	10	5
PurpleGreen	09.03.23	6	110v70	110	885	363	Right	43.9	116.5	2
Red1	07.03.23	6	110v70	70	885	363	Right	8.7	57.3	1
Red1	07.03.23	6	110v70	110	885	363	Left	117.6	76.6	3
Red1	09.03.23	6	110v70	70	885	363	Left	63.9	19.4	2
Red1	09.03.23	6	110v70	110	885	363	Right	15.7	58.7	4
BlueBlack	13.03.23	4	97v70	70	692	363	Right	23.9	65.7	1
BlueBlack	13.03.23	4	97v70	97	692	363	Left	62.1	25.3	2
BlueBlack	16.03.23	4	97v70	70	692	363	Left	108.5	19	3
BlueBlack	16.03.23	4	97v70	97	692	363	Right	0	0	0
BlueBlue	13.03.23	4	97v70	70	692	363	Right	48.9	51.9	2
BlueBlue	13.03.23	4	97v70	97	692	363	Left	88.9	14.8	4
BlueBlue	17.03.23	4	97v70	70	692	363	Left	14.7	50.4	1
BlueBlue	17.03.23	4	97v70	97	692	363	Right	118.3	16.1	3
BlueOrange	13.03.23	4	97v70	70	692	363	Right	81.8	27.6	5
BlueOrange	13.03.23	4	97v70	97	692	363	Left	43.1	9.8	4
BlueOrange	17.03.23	4	97v70	70	692	363	Left	58.4	1.6	4
BlueOrange	17.03.23	4	97v70	97	692	363	Right	56.2	62.3	2
BluePurple	13.03.23	4	97v70	70	692	363	Right	48.7	68.3	3
BluePurple	13.03.23	4	97v70	97	692	363	Left	31.3	23.1	2
BluePurple	17.03.23	4	97v70	70	692	363	Left	56.9	26.7	5
BluePurple	17.03.23	4	97v70	97	692	363	Right	44	40.3	2
GreenBlue	13.03.23	4	97v70	70	692	363	Right	60.8	50.2	4
GreenBlue	13.03.23	4	97v70	97	692	363	Left	67.3	6	5
GreenBlue	16.03.23	4	97v70	70	692	363	Left	100.2	52.2	3
GreenBlue	16.03.23	4	97v70	97	692	363	Right	47.3	11	4
GreenGreen	13.03.23	4	97v70	70	692	363	Right	112.2	3	3
GreenGreen	13.03.23	4	97v70	97	692	363	Left	35.5	124	2
GreenGreen	16.03.23	4	97v70	70	692	363	Left	68.7	16.1	7
GreenGreen	16.03.23	4	97v70	97	692	363	Right	0	0	0
NoTag	13.03.23	4	97v70	70	692	363	Right	39.5	83.2	4
NoTag	13.03.23	4	97v70	97	692	363	Left	57.7	5.4	6
NoTag	16.03.23	4	97v70	70	692	363	Left	71.1	25.4	3
NoTag	16.03.23	4	97v70	97	692	363	Right	65.5	1	4
OrangeBlack	13.03.23	4	97v70	70	692	363	Right	57.2	71.2	4
OrangeBlack	13.03.23	4	97v70	97	692	363	Left	90	29.8	4
OrangeBlack	16.03.23	4	97v70	70	692	363	Left	49.2	61.3	4
OrangeBlack	16.03.23	4	97v70	97	692	363	Right	102.5	55.9	5
OrangeOrange	13.03.23	4	97v70	70	692	363	Right	53.2	0.4	4
OrangeOrange	13.03.23	4	97v70	97	692	363	Left	87.9	37.3	5
OrangeOrange	17.03.23	4	97v70	70	692	363	Left	67.1	10.4	7
OrangeOrange	17.03.23	4	97v70	97	692	363	Right	19.1	2	2
OrangeYellow	13.03.23	4	97v70	70	692	363	Right	61.7	81.9	2
OrangeYellow	13.03.23	4	97v70	97	692	363	Left	62.4	29.9	3
OrangeYellow	17.03.23	4	97v70	70	692	363	Left	73	5.9	5
OrangeYellow	17.03.23	4	97v70	97	692	363	Right	46.2	40.9	2
Purple1	13.03.23	4	97v70	70	692	363	Right	36.6	85.1	3
Purple1	13.03.23	4	97v70	97	692	363	Left	52.5	24.4	5
Purple1	16.03.23	4	97v70	70	692	363	Left	31.3	15.2	3
Purple1	16.03.23	4	97v70	97	692	363	Right	94	37	3
PurpleBlue	13.03.23	4	97v70	70	692	363	Right	66.8	12.6	4
PurpleBlue	13.03.23	4	97v70	97	692	363	Left	52.6	38.7	2
PurpleBlue	16.03.23	4	97v70	70	692	363	Left	136	62.5	3
PurpleBlue	16.03.23	4	97v70	97	692	363	Right	0	0	0
PurpleGreen	13.03.23	4	97v70	70	692	363	Right	0	0	0
PurpleGreen	13.03.23	4	97v70	97	692	363	Left	180	0	0
PurpleGreen	17.03.23	4	97v70	70	692	363	Left	56.3	93.4	3
PurpleGreen	17.03.23	4	97v70	97	692	363	Right	53.7	23.4	1
PurpleRed	13.03.23	4	97v70	70	692	363	Right	86.6	27.2	3
PurpleRed	13.03.23	4	97v70	97	692	363	Left	37.6	74.4	2
PurpleRed	16.03.23	4	97v70	70	692	363	Left	68	31.7	4
PurpleRed	16.03.23	4	97v70	97	692	363	Right	70.3	17	4
PurpleYellow	13.03.23	4	97v70	70	692	363	Right	48.5	66.4	4
PurpleYellow	13.03.23	4	97v70	97	692	363	Left	60.4	41.7	4
PurpleYellow	16.03.23	4	97v70	70	692	363	Left	97.5	2.3	6
PurpleYellow	16.03.23	4	97v70	97	692	363	Right	22.1	99.2	2
RedBlack	13.03.23	4	97v70	70	692	363	Right	70.1	7.2	2
RedBlack	13.03.23	4	97v70	97	692	363	Left	74.3	35.8	2
RedBlack	16.03.23	4	97v70	70	692	363	Left	43.2	5.1	2
RedBlack	16.03.23	4	97v70	97	692	363	Right	116.4	35	1
Black1	14.03.23	4	97v70	70	692	363	Right	0	0	0
Black1	14.03.23	4	97v70	97	692	363	Left	166.9	2.4	7
Black1	16.03.23	4	97v70	70	692	363	Left	169.7	52.4	1
Black1	16.03.23	4	97v70	97	692	363	Right	0	0	0
BlueGreen	14.03.23	4	97v70	70	692	363	Right	24.9	90.7	1
BlueGreen	14.03.23	4	97v70	97	692	363	Left	128.4	120.4	4
BlueGreen	17.03.23	4	97v70	70	692	363	Left	131	121.6	2
BlueGreen	17.03.23	4	97v70	97	692	363	Right	0	0	0
BlueRed	14.03.23	4	97v70	70	692	363	Right	36.5	143.5	1
BlueRed	14.03.23	4	97v70	97	692	363	Left	99.9	6.1	3
BlueRed	17.03.23	4	97v70	70	692	363	Left	17.6	150.8	2
BlueRed	17.03.23	4	97v70	97	692	363	Right	111.8	14.9	5
BlueYellow	14.03.23	4	97v70	70	692	363	Right	10.6	50	2
BlueYellow	14.03.23	4	97v70	97	692	363	Left	40.8	17.8	3
BlueYellow	17.03.23	4	97v70	70	692	363	Left	8.7	111.8	1
BlueYellow	17.03.23	4	97v70	97	692	363	Right	48.1	26.2	4
GreenOrange	14.03.23	4	97v70	70	692	363	Right	55.4	8.3	3
GreenOrange	14.03.23	4	97v70	97	692	363	Left	39.3	36.1	2
GreenOrange	17.03.23	4	97v70	70	692	363	Left	51.1	14.1	4
GreenOrange	17.03.23	4	97v70	97	692	363	Right	32.7	35.2	1
GreenPurple	14.03.23	4	97v70	70	692	363	Right	50	78.1	5
GreenPurple	14.03.23	4	97v70	97	692	363	Left	101.9	4.2	5
GreenPurple	17.03.23	4	97v70	70	692	363	Left	49.4	22.2	2
GreenPurple	17.03.23	4	97v70	97	692	363	Right	96.2	60.3	2
GreenRed	14.03.23	4	97v70	70	692	363	Right	32.1	94.8	2
GreenRed	14.03.23	4	97v70	97	692	363	Left	50.6	26.9	2
GreenRed	17.03.23	4	97v70	70	692	363	Left	0	0	0
GreenRed	17.03.23	4	97v70	97	692	363	Right	113.6	15.3	5
GreenYellow	14.03.23	4	97v70	70	692	363	Right	22.4	143.4	2
GreenYellow	14.03.23	4	97v70	97	692	363	Left	78.2	15.2	5
GreenYellow	16.03.23	4	97v70	70	692	363	Left	14.1	86.6	3
GreenYellow	16.03.23	4	97v70	97	692	363	Right	93.9	4.6	5
OrangeBlue	14.03.23	4	97v70	70	692	363	Right	19.8	5.5	2
OrangeBlue	14.03.23	4	97v70	97	692	363	Left	84.6	22.5	5
OrangeBlue	16.03.23	4	97v70	70	692	363	Left	41.6	11.9	5
OrangeBlue	16.03.23	4	97v70	97	692	363	Right	55.5	27.2	2
OrangePurple	14.03.23	4	97v70	70	692	363	Right	54.5	120.5	2
OrangePurple	14.03.23	4	97v70	97	692	363	Left	94.3	42.2	2
OrangePurple	16.03.23	4	97v70	70	692	363	Left	39.4	30.5	2
OrangePurple	16.03.23	4	97v70	97	692	363	Right	94.1	53.5	1
OrangeRed	14.03.23	4	97v70	70	692	363	Right	77	34.8	3
OrangeRed	14.03.23	4	97v70	97	692	363	Left	55.3	75.6	2
OrangeRed	17.03.23	4	97v70	70	692	363	Left	73.3	0.7	5
OrangeRed	17.03.23	4	97v70	97	692	363	Right	42.5	18.1	3
PurpleBlack	14.03.23	4	97v70	70	692	363	Right	40.3	0.3	6
PurpleBlack	14.03.23	4	97v70	97	692	363	Left	97	36.7	3
PurpleBlack	16.03.23	4	97v70	70	692	363	Left	73.5	37.5	4
PurpleBlack	16.03.23	4	97v70	97	692	363	Right	35.9	133.1	2
PurpleOrange	14.03.23	4	97v70	70	692	363	Right	21.9	158.2	1
PurpleOrange	14.03.23	4	97v70	97	692	363	Left	127.5	12.2	2
PurpleOrange	16.03.23	4	97v70	70	692	363	Left	81.3	112.5	2
PurpleOrange	16.03.23	4	97v70	97	692	363	Right	53.4	67.6	2
Red1	14.03.23	4	97v70	70	692	363	Right	0	0	0
Red1	14.03.23	4	97v70	97	692	363	Left	77.4	13.2	3
Red1	17.03.23	4	97v70	70	692	363	Left	49.6	54.2	2
Red1	17.03.23	4	97v70	97	692	363	Right	62.7	21.2	4
Black1	20.03.23	3	85v70	70	533	363	Right	71.3	67.4	2
Black1	20.03.23	3	85v70	85	533	363	Left	58	31.5	3
Black1	24.03.23	3	85v70	70	533	363	Left	89.1	146.1	1
Black1	24.03.23	3	85v70	85	533	363	Right	62.3	63.3	2
BlueBlack	20.03.23	3	85v70	70	533	363	Right	70	12.7	5
BlueBlack	20.03.23	3	85v70	85	533	363	Left	24.8	148.4	1
BlueBlack	23.03.23	3	85v70	70	533	363	Left	99.5	75.5	2
BlueBlack	23.03.23	3	85v70	85	533	363	Right	0	0	0
BluePurple	20.03.23	3	85v70	70	533	363	Right	72.3	47	4
BluePurple	20.03.23	3	85v70	85	533	363	Left	12.6	153.8	1
BluePurple	23.03.23	3	85v70	70	533	363	Left	33.6	63.6	4
BluePurple	23.03.23	3	85v70	85	533	363	Right	44.8	42.1	3
GreenBlue	20.03.23	3	85v70	70	533	363	Right	38.6	51.8	3
GreenBlue	20.03.23	3	85v70	85	533	363	Left	113.2	2.9	4
GreenBlue	23.03.23	3	85v70	70	533	363	Left	61.4	9.3	4
GreenBlue	23.03.23	3	85v70	85	533	363	Right	72.3	23.9	6
GreenGreen	20.03.23	3	85v70	70	533	363	Right	47.9	67.5	2
GreenGreen	20.03.23	3	85v70	85	533	363	Left	51.5	38.3	3
GreenGreen	23.03.23	3	85v70	70	533	363	Left	55.8	29.5	4
GreenGreen	23.03.23	3	85v70	85	533	363	Right	4.6	0.7	1
NoTag	20.03.23	3	85v70	70	533	363	Right	28.7	49.4	2
NoTag	20.03.23	3	85v70	85	533	363	Left	43.4	26.2	3
NoTag	23.03.23	3	85v70	70	533	363	Left	79.7	20.9	3
NoTag	23.03.23	3	85v70	85	533	363	Right	41.9	39.4	3
OrangeBlue	20.03.23	3	85v70	70	533	363	Right	35	22.6	4
OrangeBlue	20.03.23	3	85v70	85	533	363	Left	84.9	50.7	5
OrangeBlue	24.03.23	3	85v70	70	533	363	Left	40.9	13.3	5
OrangeBlue	24.03.23	3	85v70	85	533	363	Right	55.8	26.9	3
OrangeOrange	20.03.23	3	85v70	70	533	363	Right	68.4	26	4
OrangeOrange	20.03.23	3	85v70	85	533	363	Left	45	4.6	4
OrangeOrange	23.03.23	3	85v70	70	533	363	Left	96.7	3.7	3
OrangeOrange	23.03.23	3	85v70	85	533	363	Right	16	22.7	3
OrangePurple	20.03.23	3	85v70	70	533	363	Right	17	65.1	2
OrangePurple	20.03.23	3	85v70	85	533	363	Left	84.6	15.4	12
OrangePurple	23.03.23	3	85v70	70	533	363	Left	84.1	101.4	2
OrangePurple	23.03.23	3	85v70	85	533	363	Right	65	81.7	3
OrangeYellow	20.03.23	3	85v70	70	533	363	Right	26.2	139.4	1
OrangeYellow	20.03.23	3	85v70	85	533	363	Left	78.8	54.1	3
OrangeYellow	24.03.23	3	85v70	70	533	363	Left	54.7	96.9	1
OrangeYellow	24.03.23	3	85v70	85	533	363	Right	44.2	48.3	2
PurpleBlack	20.03.23	3	85v70	70	533	363	Right	67.3	148.4	1
PurpleBlack	20.03.23	3	85v70	85	533	363	Left	76.5	55.4	4
PurpleBlack	24.03.23	3	85v70	70	533	363	Left	48.2	33.6	1
PurpleBlack	24.03.23	3	85v70	85	533	363	Right	29	0	0
PurpleBlue	20.03.23	3	85v70	70	533	363	Right	30.1	138	1
PurpleBlue	20.03.23	3	85v70	85	533	363	Left	77.3	13.9	2
PurpleBlue	23.03.23	3	85v70	70	533	363	Left	68.8	107.9	4
PurpleBlue	23.03.23	3	85v70	85	533	363	Right	65.6	74.4	1
PurpleOrange	20.03.23	3	85v70	70	533	363	Right	42.8	44.1	2
PurpleOrange	20.03.23	3	85v70	85	533	363	Left	78.2	15.1	3
PurpleOrange	23.03.23	3	85v70	70	533	363	Left	29.1	96.5	1
PurpleOrange	23.03.23	3	85v70	85	533	363	Right	66.2	25.1	4
PurpleRed	20.03.23	3	85v70	70	533	363	Right	18.5	67.5	1
PurpleRed	20.03.23	3	85v70	85	533	363	Left	59.1	104.3	2
PurpleRed	23.03.23	3	85v70	70	533	363	Left	47.8	46.6	2
PurpleRed	23.03.23	3	85v70	85	533	363	Right	44.4	26.6	4
PurpleYellow	20.03.23	3	85v70	70	533	363	Right	43.2	179.2	1
PurpleYellow	20.03.23	3	85v70	85	533	363	Left	125.5	44.4	1
PurpleYellow	23.03.23	3	85v70	70	533	363	Left	113.9	16.9	3
PurpleYellow	23.03.23	3	85v70	85	533	363	Right	8.7	0	0
RedBlack	20.03.23	3	85v70	70	533	363	Right	13.3	120.6	1
RedBlack	20.03.23	3	85v70	85	533	363	Left	96	53.5	4
RedBlack	23.03.23	3	85v70	70	533	363	Left	72.6	1.7	4
RedBlack	23.03.23	3	85v70	85	533	363	Right	83.1	51.6	2
BlueBlue	21.03.23	3	85v70	70	533	363	Right	47.1	50.8	2
BlueBlue	21.03.23	3	85v70	85	533	363	Left	95.1	35.5	4
BlueBlue	23.03.23	3	85v70	70	533	363	Left	79.5	34.2	4
BlueBlue	23.03.23	3	85v70	85	533	363	Right	43.8	18.1	2
BlueGreen	21.03.23	3	85v70	70	533	363	Right	0	0	0
BlueGreen	21.03.23	3	85v70	85	533	363	Left	115.3	79.3	3
BlueGreen	23.03.23	3	85v70	70	533	363	Left	97.9	13.3	4
BlueGreen	23.03.23	3	85v70	85	533	363	Right	13.9	145.5	1
BlueOrange	21.03.23	3	85v70	70	533	363	Right	47.3	76.4	4
BlueOrange	21.03.23	3	85v70	85	533	363	Left	86.5	119.1	2
BlueOrange	23.03.23	3	85v70	70	533	363	Left	96.2	20.3	4
BlueOrange	23.03.23	3	85v70	85	533	363	Right	28.6	75	3
BlueRed	21.03.23	3	85v70	70	533	363	Right	47.9	12.6	2
BlueRed	21.03.23	3	85v70	85	533	363	Left	62	66.3	3
BlueRed	24.03.23	3	85v70	70	533	363	Left	29.6	38.4	4
BlueRed	24.03.23	3	85v70	85	533	363	Right	73	9.5	5
BlueYellow	21.03.23	3	85v70	70	533	363	Right	0	0	0
BlueYellow	21.03.23	3	85v70	85	533	363	Left	72.3	48.6	4
BlueYellow	24.03.23	3	85v70	70	533	363	Left	38.8	112.3	1
BlueYellow	24.03.23	3	85v70	85	533	363	Right	19	161.1	1
GreenOrange	21.03.23	3	85v70	70	533	363	Right	45.2	105.5	2
GreenOrange	21.03.23	3	85v70	85	533	363	Left	36	17.2	3
GreenOrange	24.03.23	3	85v70	70	533	363	Left	15.3	80.3	2
GreenOrange	24.03.23	3	85v70	85	533	363	Right	95.3	6.2	4
GreenPurple	24.03.23	3	85v70	70	533	363	Left	115.8	91.9	2
GreenPurple	24.03.23	3	85v70	85	533	363	Right	33	147	1
GreenRed	21.03.23	3	85v70	70	533	363	Right	63.5	97.2	2
GreenRed	21.03.23	3	85v70	85	533	363	Left	79.4	12.7	7
GreenRed	24.03.23	3	85v70	70	533	363	Left	36.5	49.6	2
GreenRed	24.03.23	3	85v70	85	533	363	Right	87.2	6.1	3
GreenYellow	21.03.23	3	85v70	70	533	363	Right	41.1	22.6	3
GreenYellow	21.03.23	3	85v70	85	533	363	Left	69.7	1.8	4
GreenYellow	24.03.23	3	85v70	70	533	363	Left	27.8	29.7	4
GreenYellow	24.03.23	3	85v70	85	533	363	Right	83.6	2.9	4
OrangeBlack	21.03.23	3	85v70	70	533	363	Right	29.6	81.2	4
OrangeBlack	21.03.23	3	85v70	85	533	363	Left	59.4	61.5	4
OrangeBlack	24.03.23	3	85v70	70	533	363	Left	37.9	104.5	2
OrangeBlack	24.03.23	3	85v70	85	533	363	Right	16.9	93.5	2
OrangeRed	21.03.23	3	85v70	70	533	363	Right	39.6	11.8	3
OrangeRed	21.03.23	3	85v70	85	533	363	Left	72.5	22.4	2
OrangeRed	24.03.23	3	85v70	70	533	363	Left	52.6	18.4	3
OrangeRed	24.03.23	3	85v70	85	533	363	Right	92.8	54.6	3
Purple1	21.03.23	3	85v70	70	533	363	Right	64.6	1.6	5
Purple1	21.03.23	3	85v70	85	533	363	Left	53.2	24.9	6
Purple1	24.03.23	3	85v70	70	533	363	Left	40.9	26	5
Purple1	24.03.23	3	85v70	85	533	363	Right	75	40.5	4
PurpleGreen	21.03.23	3	85v70	70	533	363	Right	126.5	59.5	3
PurpleGreen	21.03.23	3	85v70	85	533	363	Left	11.1	102	1
PurpleGreen	24.03.23	3	85v70	70	533	363	Left	94.8	8.5	4
PurpleGreen	24.03.23	3	85v70	85	533	363	Right	27.5	107.3	1
Red1	21.03.23	3	85v70	70	533	363	Right	117.9	28.6	3
Red1	21.03.23	3	85v70	85	533	363	Left	0	0	0
Red1	23.03.23	3	85v70	70	533	363	Left	29.3	56.3	1
Red1	23.03.23	3	85v70	85	533	363	Right	70.3	17.2	2
BlueBlack	11.04.23	7	120v70	120	1054	363	Right	41.2	91.5	2
BlueBlack	11.04.23	7	120v70	70	1054	363	Left	0	0	0
BlueBlack	13.04.23	7	120v70	120	1054	363	Left	113.6	58.8	2
BlueBlack	13.04.23	7	120v70	70	1054	363	Right	19.6	24.7	1
BlueBlue	11.04.23	7	120v70	120	1054	363	Right	36.2	12.1	4
BlueBlue	11.04.23	7	120v70	70	1054	363	Left	89.5	38.8	3
BlueBlue	14.04.23	7	120v70	120	1054	363	Left	50	32.8	3
BlueBlue	14.04.23	7	120v70	70	1054	363	Right	65.2	59.1	2
BlueYellow	11.04.23	7	120v70	120	1054	363	Right	135.1	24	2
BlueYellow	11.04.23	7	120v70	70	1054	363	Left	0	0	0
BlueYellow	13.04.23	7	120v70	120	1054	363	Left	108.2	31.3	1
BlueYellow	13.04.23	7	120v70	70	1054	363	Right	31.4	148.7	1
GreenBlue	11.04.23	7	120v70	120	1054	363	Right	86.2	83.1	4
GreenBlue	11.04.23	7	120v70	70	1054	363	Left	57.6	32.7	3
GreenBlue	14.04.23	7	120v70	120	1054	363	Left	54.9	0.5	6
GreenBlue	14.04.23	7	120v70	70	1054	363	Right	78.8	49.2	4
GreenGreen	11.04.23	7	120v70	120	1054	363	Right	94.2	9.1	3
GreenGreen	11.04.23	7	120v70	70	1054	363	Left	0	0	0
GreenGreen	13.04.23	7	120v70	120	1054	363	Left	52.6	5.9	3
GreenGreen	13.04.23	7	120v70	70	1054	363	Right	14.6	145	1
GreenOrange	11.04.23	7	120v70	120	1054	363	Right	49.8	81.7	2
GreenOrange	11.04.23	7	120v70	70	1054	363	Left	48.1	22	6
GreenOrange	13.04.23	7	120v70	120	1054	363	Left	60.7	4.1	3
GreenOrange	13.04.23	7	120v70	70	1054	363	Right	23.7	108.5	1
GreenYellow	11.04.23	7	120v70	120	1054	363	Right	34.5	13.5	1
GreenYellow	11.04.23	7	120v70	70	1054	363	Left	49.7	67	3
GreenYellow	14.04.23	7	120v70	120	1054	363	Left	46.6	1.3	4
GreenYellow	14.04.23	7	120v70	70	1054	363	Right	26.6	20.5	2
NoTag	11.04.23	7	120v70	120	1054	363	Right	50.9	15	6
NoTag	11.04.23	7	120v70	70	1054	363	Left	64.7	3.4	6
NoTag	14.04.23	7	120v70	120	1054	363	Left	98	24.2	3
NoTag	14.04.23	7	120v70	70	1054	363	Right	29.7	14	3
OrangePurple	11.04.23	7	120v70	120	1054	363	Right	133.3	2.1	5
OrangePurple	11.04.23	7	120v70	70	1054	363	Left	23.5	89.5	1
OrangePurple	13.04.23	7	120v70	120	1054	363	Left	95.7	104.9	3
OrangePurple	13.04.23	7	120v70	70	1054	363	Right	53	59.6	3
OrangeRed	11.04.23	7	120v70	120	1054	363	Right	34.8	86.3	2
OrangeRed	11.04.23	7	120v70	70	1054	363	Left	90	17.4	3
OrangeRed	14.04.23	7	120v70	120	1054	363	Left	126.7	17.9	4
OrangeRed	14.04.23	7	120v70	70	1054	363	Right	15.9	113.2	1
OrangeYellow	11.04.23	7	120v70	120	1054	363	Right	64.8	124	1
OrangeYellow	11.04.23	7	120v70	70	1054	363	Left	60.4	41.2	8
OrangeYellow	14.04.23	7	120v70	120	1054	363	Left	84	126.8	1
OrangeYellow	14.04.23	7	120v70	70	1054	363	Right	42.3	87.9	2
PurpleBlack	11.04.23	7	120v70	120	1054	363	Right	18.5	42.4	2
PurpleBlack	11.04.23	7	120v70	70	1054	363	Left	119.2	0.3	4
PurpleBlack	14.04.23	7	120v70	120	1054	363	Left	88.8	26.9	3
PurpleBlack	14.04.23	7	120v70	70	1054	363	Right	21.7	124.4	1
PurpleBlue	11.04.23	7	120v70	120	1054	363	Right	62.5	113	2
PurpleBlue	11.04.23	7	120v70	70	1054	363	Left	32.4	21	1
PurpleBlue	14.04.23	7	120v70	120	1054	363	Left	63.4	107.3	3
PurpleBlue	14.04.23	7	120v70	70	1054	363	Right	45.9	29.4	2
PurpleRed	11.04.23	7	120v70	120	1054	363	Right	86.4	37.6	3
PurpleRed	11.04.23	7	120v70	70	1054	363	Left	28.4	0.8	2
PurpleRed	13.04.23	7	120v70	120	1054	363	Left	39.4	15.1	2
PurpleRed	13.04.23	7	120v70	70	1054	363	Right	64.5	48.1	3
RedBlack	11.04.23	7	120v70	120	1054	363	Right	39.4	80.8	2
RedBlack	11.04.23	7	120v70	70	1054	363	Left	96.2	7.9	2
RedBlack	13.04.23	7	120v70	120	1054	363	Left	90.2	105.2	1
RedBlack	13.04.23	7	120v70	70	1054	363	Right	71.1	25.8	1
Black1	11.04.23	7	120v70	120	1054	363	Right	164.9	100.6	2
Black1	11.04.23	7	120v70	70	1054	363	Left	6	91.6	1
Black1	13.04.23	7	120v70	120	1054	363	Left	0	0	0
Black1	13.04.23	7	120v70	70	1054	363	Right	84.3	15.3	1
BlueGreen	11.04.23	7	120v70	120	1054	363	Right	144	38.5	2
BlueGreen	11.04.23	7	120v70	70	1054	363	Left	6.7	139.6	1
BlueGreen	14.04.23	7	120v70	120	1054	363	Left	93.6	91.9	2
BlueGreen	14.04.23	7	120v70	70	1054	363	Right	17	67.1	1
BlueOrange	11.04.23	7	120v70	120	1054	363	Right	57.6	28	2
BlueOrange	11.04.23	7	120v70	70	1054	363	Left	59.2	64	4
BlueOrange	14.04.23	7	120v70	120	1054	363	Left	81	25.9	5
BlueOrange	14.04.23	7	120v70	70	1054	363	Right	35.6	51.2	4
BluePurple	11.04.23	7	120v70	120	1054	363	Right	19.6	118.2	1
BluePurple	11.04.23	7	120v70	70	1054	363	Left	37.3	76.4	2
BluePurple	13.04.23	7	120v70	120	1054	363	Left	25	67.2	2
BluePurple	13.04.23	7	120v70	70	1054	363	Right	21.5	25.4	3
BlueRed	11.04.23	7	120v70	120	1054	363	Right	120	0.4	2
BlueRed	11.04.23	7	120v70	70	1054	363	Left	24.1	155.9	2
BlueRed	13.04.23	7	120v70	120	1054	363	Left	0	0	0
BlueRed	13.04.23	7	120v70	70	1054	363	Right	142.9	37.2	2
GreenPurple	11.04.23	7	120v70	120	1054	363	Right	143.6	52.7	2
GreenPurple	11.04.23	7	120v70	70	1054	363	Left	13.8	91.8	1
GreenPurple	13.04.23	7	120v70	120	1054	363	Left	96.7	113.1	3
GreenPurple	13.04.23	7	120v70	70	1054	363	Right	0	0	0
GreenRed	11.04.23	7	120v70	120	1054	363	Right	64.6	11	2
GreenRed	11.04.23	7	120v70	70	1054	363	Left	40	80.1	2
GreenRed	13.04.23	7	120v70	120	1054	363	Left	66.1	26.5	3
GreenRed	13.04.23	7	120v70	70	1054	363	Right	58.1	71.5	3
OrangeBlack	11.04.23	7	120v70	120	1054	363	Right	22.8	64.9	2
OrangeBlack	11.04.23	7	120v70	70	1054	363	Left	141.6	89.6	3
OrangeBlack	13.04.23	7	120v70	120	1054	363	Left	70.1	43.7	4
OrangeBlack	13.04.23	7	120v70	70	1054	363	Right	37	34.9	2
OrangeBlue	11.04.23	7	120v70	120	1054	363	Right	63.3	28.5	2
OrangeBlue	11.04.23	7	120v70	70	1054	363	Left	26.3	89.4	1
OrangeBlue	13.04.23	7	120v70	120	1054	363	Left	52.4	2.7	4
OrangeBlue	13.04.23	7	120v70	70	1054	363	Right	28.9	75.6	2
OrangeOrange	11.04.23	7	120v70	120	1054	363	Right	32.2	15.2	2
OrangeOrange	11.04.23	7	120v70	70	1054	363	Left	65.7	36	4
OrangeOrange	14.04.23	7	120v70	120	1054	363	Left	35.4	34.6	3
OrangeOrange	14.04.23	7	120v70	70	1054	363	Right	35.6	16.7	3
Purple1	11.04.23	7	120v70	120	1054	363	Right	42.2	43.1	3
Purple1	11.04.23	7	120v70	70	1054	363	Left	52.9	102.8	2
Purple1	13.04.23	7	120v70	120	1054	363	Left	22.4	108	2
Purple1	13.04.23	7	120v70	70	1054	363	Right	81.3	9.4	5
PurpleGreen	11.04.23	7	120v70	120	1054	363	Right	0	0	0
PurpleGreen	11.04.23	7	120v70	70	1054	363	Left	170.8	83.7	1
PurpleGreen	14.04.23	7	120v70	120	1054	363	Left	83.5	53.6	2
PurpleGreen	14.04.23	7	120v70	70	1054	363	Right	34.5	17.7	2
PurpleOrange	11.04.23	7	120v70	120	1054	363	Right	28	152	1
PurpleOrange	11.04.23	7	120v70	70	1054	363	Left	107.5	91.1	1
PurpleOrange	13.04.23	7	120v70	120	1054	363	Left	73.7	49.3	3
PurpleOrange	13.04.23	7	120v70	70	1054	363	Right	38.3	20.2	2
Red1	11.04.23	7	120v70	120	1054	363	Right	64.8	15.9	2
Red1	11.04.23	7	120v70	70	1054	363	Left	22.9	63.9	1
Red1	14.04.23	7	120v70	120	1054	363	Left	96.1	36.4	2
Red1	14.04.23	7	120v70	70	1054	363	Right	0	0	0
PurpleYellow	14.04.23	7	120v70	120	1054	363	Left	61.5	6.2	5
PurpleYellow	14.04.23	7	120v70	70	1054	363	Right	91.8	2.2	3
BlueBlack	21.09.23		120v104	120	1054	792	Left	11	148.4	1
BlueBlack	21.09.23		120v104	104	1054	792	Right	96.3	16.5	3
BlueBlack	25.09.23		120v104	120	1054	792	Right	14.6	120.5	1
BlueBlack	25.09.23		120v104	104	1054	792	Left	30.7	39.4	4
BlueOrange	21.09.23		120v104	120	1054	792	Left	55.3	80.7	4
BlueOrange	21.09.23		120v104	104	1054	792	Right	41.7	47.4	2
BlueOrange	25.09.23		120v104	120	1054	792	Right	47.1	25.2	2
BlueOrange	25.09.23		120v104	104	1054	792	Left	64.8	61.2	2
BlueYellow	21.09.23		120v104	120	1054	792	Left	55	91.6	10
BlueYellow	21.09.23		120v104	104	1054	792	Right	69.1	0	0
BlueYellow	25.09.23		120v104	120	1054	792	Right	60.8	26.8	2
BlueYellow	25.09.23		120v104	104	1054	792	Left	39.6	133	1
GreenGreen	21.09.23		120v104	120	1054	792	Left	42	7.6	19
GreenGreen	21.09.23		120v104	104	1054	792	Right	44.4	54.7	2
GreenGreen	25.09.23		120v104	120	1054	792	Right	38.7	39.8	2
GreenGreen	25.09.23		120v104	104	1054	792	Left	29.3	94.6	2
GreenPurple	21.09.23		120v104	120	1054	792	Left	101	1	3
GreenPurple	21.09.23		120v104	104	1054	792	Right	28.2	49.5	1
GreenPurple	27.03.23		120v104	120	1054	792	Right	54.9	132.7	1
GreenPurple	27.03.23		120v104	104	1054	792	Left	54.1	34.2	2
GreenYellow	21.09.23		120v104	120	1054	792	Left	42	126.4	2
GreenYellow	21.09.23		120v104	104	1054	792	Right	32	64.8	1
GreenYellow	25.09.23		120v104	120	1054	792	Right	18.9	133	1
GreenYellow	25.09.23		120v104	104	1054	792	Left	89.1	20.3	1
NoTag	21.09.23		120v104	120	1054	792	Left	44	58.5	2
NoTag	21.09.23		120v104	104	1054	792	Right	21.6	98.5	1
NoTag	25.09.23		120v104	120	1054	792	Right	54.5	8.3	7
NoTag	25.09.23		120v104	104	1054	792	Left	47.2	20.6	6
OrangeBlack	21.09.23		120v104	120	1054	792	Left	51.5	43.9	2
OrangeBlack	21.09.23		120v104	104	1054	792	Right	73.9	40	3
OrangeBlack	27.03.23		120v104	120	1054	792	Right	47.4	70	4
OrangeBlack	27.03.23		120v104	104	1054	792	Left	35.9	113.4	2
OrangeBlue	21.09.23		120v104	120	1054	792	Left	56.2	76.9	2
OrangeBlue	21.09.23		120v104	104	1054	792	Right	37.7	42.7	2
OrangeBlue	27.03.23		120v104	120	1054	792	Right	16.4	105.3	3
OrangeBlue	27.03.23		120v104	104	1054	792	Left	84.6	14.3	5
OrangePurple	21.09.23		120v104	120	1054	792	Left	80.9	104.3	1
OrangePurple	21.09.23		120v104	104	1054	792	Right	26.8	142.4	2
OrangePurple	27.03.23		120v104	120	1054	792	Right	0	0	0
OrangePurple	27.03.23		120v104	104	1054	792	Left	113.8	0	0
OrangeYellow	21.09.23		120v104	120	1054	792	Left	83.1	1.4	21
OrangeYellow	21.09.23		120v104	104	1054	792	Right	35.2	127.7	1
OrangeYellow	25.09.23		120v104	120	1054	792	Right	52.4	52.4	3
OrangeYellow	25.09.23		120v104	104	1054	792	Left	76.4	78.6	3
PurpleBlack	21.09.23		120v104	120	1054	792	Left	97	50.6	1
PurpleBlack	21.09.23		120v104	104	1054	792	Right	21.8	148.4	1
PurpleBlack	25.09.23		120v104	120	1054	792	Right	27.9	115.2	1
PurpleBlack	25.09.23		120v104	104	1054	792	Left	68.6	60.1	2
PurpleBlue	21.09.23		120v104	120	1054	792	Left	173.5	0	0
PurpleBlue	21.09.23		120v104	104	1054	792	Right	1.6	178.4	1
PurpleBlue	25.09.23		120v104	120	1054	792	Right	3.6	176.4	1
PurpleBlue	25.09.23		120v104	104	1054	792	Left	113.7	59.9	2
PurpleGreen	21.09.23		120v104	120	1054	792	Left	137.7	9.2	1
PurpleGreen	21.09.23		120v104	104	1054	792	Right	3.6	164.7	1
PurpleGreen	25.09.23		120v104	120	1054	792	Right	0	0	0
PurpleGreen	25.09.23		120v104	104	1054	792	Left	112.2	26.1	3
PurpleYellow	21.09.23		120v104	120	1054	792	Left	88.8	12.5	3
PurpleYellow	21.09.23		120v104	104	1054	792	Right	53.6	74.9	5
PurpleYellow	25.09.23		120v104	120	1054	792	Right	30.2	100.8	1
PurpleYellow	25.09.23		120v104	104	1054	792	Left	111.5	20	2
RedBlack	21.09.23		120v104	120	1054	792	Left	78.9	27	6
RedBlack	21.09.23		120v104	104	1054	792	Right	41.3	71.6	1
RedBlack	27.09.23		120v104	120	1054	792	Right	80.6	14.9	2
RedBlack	27.09.23		120v104	104	1054	792	Left	50.9	95.5	2
Black1	22.09.23		120v104	120	1054	792	Left	78.1	9.7	5
Black1	22.09.23		120v104	104	1054	792	Right	23.4	108.5	2
Black1	25.09.23		120v104	120	1054	792	Right	35.8	130	1
Black1	25.09.23		120v104	104	1054	792	Left	110.6	1.7	6
BlueGreen	22.09.23		120v104	120	1054	792	Left	47.9	56.9	2
BlueGreen	22.09.23		120v104	104	1054	792	Right	45	16.2	2
BlueGreen	27.09.23		120v104	120	1054	792	Right	51.5	20.7	3
BlueGreen	27.09.23		120v104	104	1054	792	Left	54.1	52.3	2
BluePurple	22.09.23		120v104	120	1054	792	Left	144.6	5.8	4
BluePurple	22.09.23		120v104	104	1054	792	Right	0	0	0
BluePurple	27.09.23		120v104	120	1054	792	Right	10.8	68.3	1
BluePurple	27.09.23		120v104	104	1054	792	Left	87.6	17.5	3
BlueRed	22.09.23		120v104	120	1054	792	Left	60.6	38.4	2
BlueRed	22.09.23		120v104	104	1054	792	Right	78.2	4.3	3
BlueRed	25.09.23		120v104	120	1054	792	Right	56.2	10.2	6
BlueRed	25.09.23		120v104	104	1054	792	Left	25	44.6	4
GreenBlue	22.09.23		120v104	120	1054	792	Left	91.1	60.7	3
GreenBlue	22.09.23		120v104	104	1054	792	Right	49.4	82.6	5
GreenBlue	27.09.23		120v104	120	1054	792	Right	173.5	3.3	2
GreenBlue	27.09.23		120v104	104	1054	792	Left	0	0	0
GreenOrange	22.09.23		120v104	120	1054	792	Left	49.9	15.8	2
GreenOrange	22.09.23		120v104	104	1054	792	Right	101.5	46.9	2
GreenOrange	27.09.23		120v104	120	1054	792	Right	51	54.6	1
GreenOrange	27.09.23		120v104	104	1054	792	Left	92.9	128.9	1
GreenRed	22.09.23		120v104	120	1054	792	Left	72	34	3
GreenRed	22.09.23		120v104	104	1054	792	Right	53	14.2	4
GreenRed	27.09.23		120v104	120	1054	792	Right	57.3	23.6	4
GreenRed	27.09.23		120v104	104	1054	792	Left	42.9	70.3	2
OrangeOrange	22.09.23		120v104	120	1054	792	Left	55.5	31.6	3
OrangeOrange	22.09.23		120v104	104	1054	792	Right	9.1	15.6	1
OrangeOrange	27.09.23		120v104	120	1054	792	Right	55.2	34	4
OrangeOrange	27.09.23		120v104	104	1054	792	Left	57	58.6	3
OrangeRed	22.09.23		120v104	120	1054	792	Left	45.9	59.6	3
OrangeRed	22.09.23		120v104	104	1054	792	Right	54.4	8.4	3
OrangeRed	27.09.23		120v104	120	1054	792	Right	142.4	1.3	4
OrangeRed	27.09.23		120v104	104	1054	792	Left	9.8	101.8	2
Purple1	22.09.23		120v104	120	1054	792	Left	113	19.4	11
Purple1	22.09.23		120v104	104	1054	792	Right	9.5	0.6	1
Purple1	25.09.23		120v104	120	1054	792	Right	0	0	0
Purple1	25.09.23		120v104	104	1054	792	Left	155.9	1.9	15
PurpleOrange	22.09.23		120v104	120	1054	792	Left	44.1	79.3	3
PurpleOrange	22.09.23		120v104	104	1054	792	Right	64.8	1	4
PurpleOrange	25.09.23		120v104	120	1054	792	Right	65.9	20.2	4
PurpleOrange	25.09.23		120v104	104	1054	792	Left	63	44.6	2
PurpleRed	22.09.23		120v104	120	1054	792	Left	57.2	62.5	2
PurpleRed	22.09.23		120v104	104	1054	792	Right	84.3	95.3	1
PurpleRed	25.09.23		120v104	120	1054	792	Right	111.4	2.8	4
PurpleRed	25.09.23		120v104	104	1054	792	Left	12.2	108.1	2
Red1	22.09.23		120v104	120	1054	792	Left	106.7	89.8	2
Red1	22.09.23		120v104	104	1054	792	Right	0	0	0
Red1	27.09.23		120v104	120	1054	792	Right	12.3	20.4	2
Red1	27.09.23		120v104	104	1054	792	Left	72	76.3	2
BlueBlack	02.10.23		92v70	92	622	363	Left	0	0	0
BlueBlack	02.10.23		92v70	70	622	363	Right	35.9	17	2
BlueBlack	05.10.23		92v70	92	622	363	Right	0	0	0
BlueBlack	05.10.23		92v70	70	622	363	Left	42.5	6	3
BluePurple	02.10.23		92v70	92	622	363	Left	40.8	132.1	1
BluePurple	02.10.23		92v70	70	622	363	Right	42.5	23.2	3
BluePurple	06.10.23		92v70	92	622	363	Right	17.1	61.3	2
BluePurple	06.10.23		92v70	70	622	363	Left	33.7	101.8	1
BlueRed	02.10.23		92v70	92	622	363	Left	67.8	43.8	2
BlueRed	02.10.23		92v70	70	622	363	Right	63	74.4	1
BlueRed	05.10.23		92v70	92	622	363	Right	89.2	3.4	3
BlueRed	05.10.23		92v70	70	622	363	Left	38.1	117.7	2
GreenGreen	02.10.23		92v70	92	622	363	Left	0	0	0
GreenGreen	02.10.23		92v70	70	622	363	Right	75.6	32.3	3
GreenGreen	05.10.23		92v70	92	622	363	Right	55.3	72.7	4
GreenGreen	05.10.23		92v70	70	622	363	Left	1.7	153	2
GreenYellow	02.10.23		92v70	92	622	363	Left	96.4	0.8	3
GreenYellow	02.10.23		92v70	70	622	363	Right	35.7	49.9	2
GreenYellow	06.10.23		92v70	92	622	363	Right	91.7	17.2	2
GreenYellow	06.10.23		92v70	70	622	363	Left	36.2	134.3	2
NoTag	02.10.23		92v70	92	622	363	Left	0	0	0
NoTag	02.10.23		92v70	70	622	363	Right	11.6	51	2
NoTag	06.10.23		92v70	92	622	363	Right	36.2	15.5	6
NoTag	06.10.23		92v70	70	622	363	Left	45.4	37.8	3
OrangeBlack	02.10.23		92v70	92	622	363	Left	96.9	89.5	2
OrangeBlack	02.10.23		92v70	70	622	363	Right	38.8	63.8	2
OrangeBlack	05.10.23		92v70	92	622	363	Right	17	92.9	2
OrangeBlack	05.10.23		92v70	70	622	363	Left	53.7	114.3	2
OrangeOrange	02.10.23		92v70	92	622	363	Left	54.2	41.2	3
OrangeOrange	02.10.23		92v70	70	622	363	Right	36	14.9	3
OrangeOrange	06.10.23		92v70	92	622	363	Right	30.7	31.2	2
OrangeOrange	06.10.23		92v70	70	622	363	Left	64.1	0.8	3
OrangePurple	02.10.23		92v70	92	622	363	Left	48.6	26.6	4
OrangePurple	02.10.23		92v70	70	622	363	Right	50.6	92.7	2
OrangePurple	06.10.23		92v70	92	622	363	Right	21.3	98.9	1
OrangePurple	06.10.23		92v70	70	622	363	Left	54.2	0.4	3
OrangeYellow	02.10.23		92v70	92	622	363	Left	49.4	65.5	2
OrangeYellow	02.10.23		92v70	70	622	363	Right	82.2	6.9	3
OrangeYellow	06.10.23		92v70	92	622	363	Right	74.2	5.2	4
OrangeYellow	06.10.23		92v70	70	622	363	Left	46.4	34.7	4
Purple1	02.10.23		92v70	92	622	363	Left	30.1	15.6	5
Purple1	02.10.23		92v70	70	622	363	Right	86.5	39.1	3
Purple1	06.10.23		92v70	92	622	363	Right	24.5	123.2	2
Purple1	06.10.23		92v70	70	622	363	Left	94.4	19.2	4
PurpleBlack	02.10.23		92v70	92	622	363	Left	39.1	28.8	1
PurpleBlack	02.10.23		92v70	70	622	363	Right	62.3	77.1	3
PurpleBlack	05.10.23		92v70	92	622	363	Right	14.6	165.4	1
PurpleBlack	05.10.23		92v70	70	622	363	Left	88.9	31.8	3
PurpleBlue	02.10.23		92v70	92	622	363	Left	10.3	101	1
PurpleBlue	02.10.23		92v70	70	622	363	Right	115.7	25	2
PurpleBlue	05.10.23		92v70	92	622	363	Right	68.6	100.5	1
PurpleBlue	05.10.23		92v70	70	622	363	Left	57.1	47.9	2
PurpleYellow	02.10.23		92v70	92	622	363	Left	73.8	2.5	4
PurpleYellow	02.10.23		92v70	70	622	363	Right	49.6	33.1	3
PurpleYellow	06.10.23		92v70	92	622	363	Right	8.3	94	1
PurpleYellow	06.10.23		92v70	70	622	363	Left	104.3	5.2	4
Red1	02.10.23		92v70	92	622	363	Left	44.3	64.3	2
Red1	02.10.23		92v70	70	622	363	Right	5.9	28	3
Red1	05.10.23		92v70	92	622	363	Right	0	0	0
Red1	05.10.23		92v70	70	622	363	Left	128.5	32.2	2
RedBlack	02.10.23		92v70	92	622	363	Left	50.2	70.8	3
RedBlack	02.10.23		92v70	70	622	363	Right	61.1	3.8	3
RedBlack	05.10.23		92v70	92	622	363	Right	63.9	54	2
RedBlack	05.10.23		92v70	70	622	363	Left	68.3	1.1	2
Black1	03.10.23		92v70	92	622	363	Left	120.4	3.8	3
Black1	03.10.23		92v70	70	622	363	Right	23.1	140.7	1
Black1	05.10.23		92v70	92	622	363	Right	27.8	0.3	1
Black1	05.10.23		92v70	70	622	363	Left	104.3	35.1	5
BlueGreen	03.10.23		92v70	92	622	363	Left	27.9	114.2	1
BlueGreen	03.10.23		92v70	70	622	363	Right	78.4	3.1	3
BlueGreen	06.10.23		92v70	92	622	363	Right	94.7	22.7	3
BlueGreen	06.10.23		92v70	70	622	363	Left	14.1	176.7	1
BlueOrange	03.10.23		92v70	92	622	363	Left	41.3	41.8	3
BlueOrange	03.10.23		92v70	70	622	363	Right	77.7	3.6	4
BlueOrange	05.10.23		92v70	92	622	363	Right	47.6	59.3	2
BlueOrange	05.10.23		92v70	70	622	363	Left	51.7	29.9	4
BlueYellow	03.10.23		92v70	92	622	363	Left	41.1	87.3	2
BlueYellow	03.10.23		92v70	70	622	363	Right	56.2	0.3	3
BlueYellow	06.10.23		92v70	92	622	363	Right	36	31.4	3
BlueYellow	06.10.23		92v70	70	622	363	Left	53.6	54	4
GreenBlue	03.10.23		92v70	92	622	363	Left	110.6	79.7	3
GreenBlue	03.10.23		92v70	70	622	363	Right	36	63	3
GreenBlue	06.10.23		92v70	92	622	363	Right	54.7	31.5	3
GreenBlue	06.10.23		92v70	70	622	363	Left	82.2	55.3	2
GreenOrange	03.10.23		92v70	92	622	363	Left	49.6	59.2	2
GreenOrange	03.10.23		92v70	70	622	363	Right	73.6	105.4	2
GreenOrange	06.10.23		92v70	92	622	363	Right	44.5	55.6	2
GreenOrange	06.10.23		92v70	70	622	363	Left	63.3	4.8	3
GreenPurple	03.10.23		92v70	92	622	363	Left	60.1	22.4	3
GreenPurple	03.10.23		92v70	70	622	363	Right	45.3	6.5	4
GreenPurple	06.10.23		92v70	92	622	363	Right	83.4	44.6	2
GreenPurple	06.10.23		92v70	70	622	363	Left	42.2	79.8	2
GreenRed	03.10.23		92v70	92	622	363	Left	30.6	61	1
GreenRed	03.10.23		92v70	70	622	363	Right	79.5	32.2	9
GreenRed	06.10.23		92v70	92	622	363	Right	62.1	29.4	2
GreenRed	06.10.23		92v70	70	622	363	Left	64.4	70	2
OrangeBlue	03.10.23		92v70	92	622	363	Left	62.1	12.5	3
OrangeBlue	03.10.23		92v70	70	622	363	Right	30	61.9	1
OrangeBlue	06.10.23		92v70	92	622	363	Right	35.5	26.1	3
OrangeBlue	06.10.23		92v70	70	622	363	Left	69.3	41.2	16
OrangeRed	03.10.23		92v70	92	622	363	Left	74	3.6	5
OrangeRed	03.10.23		92v70	70	622	363	Right	66.6	23.5	4
OrangeRed	05.10.23		92v70	92	622	363	Right	74.2	31.3	5
OrangeRed	05.10.23		92v70	70	622	363	Left	21.9	65.4	2
PurpleGreen	03.10.23		92v70	92	622	363	Left	50.7	131.9	1
PurpleGreen	03.10.23		92v70	70	622	363	Right	68.8	42.4	3
PurpleGreen	05.10.23		92v70	92	622	363	Right	176.1	3.9	1
PurpleGreen	05.10.23		92v70	70	622	363	Left	0	0	0
PurpleOrange	03.10.23		92v70	92	622	363	Left	71.8	45.6	3
PurpleOrange	03.10.23		92v70	70	622	363	Right	51.5	19.1	3
PurpleOrange	05.10.23		92v70	92	622	363	Right	47.9	42.3	2
PurpleOrange	05.10.23		92v70	70	622	363	Left	71.2	72.3	2
PurpleRed	03.10.23		92v70	92	622	363	Left	92.9	9.9	3
PurpleRed	03.10.23		92v70	70	622	363	Right	36.7	143.4	1
PurpleRed	05.10.23		92v70	92	622	363	Right	56.3	72.4	2
PurpleRed	05.10.23		92v70	70	622	363	Left	47.2	38.8	3
