# Supplementary material for: Comparative evaluation over time during mate choice in the green swordtail Xiphophorus hellerii
Source: Behav Ecol. 2025 Sep 24;36(5):araf108. doi: 10.1093/beheco/araf108 (PMC12509059; doi:10.1093/beheco/araf108)
Supplement: araf108_Supplementary_Data [file araf108_supplementary_data.zip › SimSeq_Code_FINAL (1).R]

#SimSeq paper code
#Final edits 16.08.24

library(dplyr)
library(tidyr)
library(ggplot2)
library(Rmisc)
library(lme4)
library(lmerTest)
library(MuMIn)
library(ggpubr)
library(rptR)

setwd("C:\Users\kb574\OneDrive - University of Exeter\Documents\Data\Sequential")

#### Sequential data  ####

#Female green swordtails were presented with a male swordtail (sizes same as proportional processing work) and a female at the opposite end (to control for shoaling behaviour). Males of different sizes were presented sequentially, each stimulus male repeated twice to counterbalance potential side preferences.

#Read in the dataset
seq<-read.csv("AllSeqData.csv", header=TRUE) 
str(seq)

#### DATA CLEAN ####

#Sorting out headers and Trialno columns
seq$fishID<-seq$filename
seq$fishID<-as.factor(seq$fishID)
seq$Trialno<-NA
seq$Trialno<-rep(1:2, each=180)
seq$Trialno<-as.factor(seq$Trialno)

##Identify which fish didn't visit any sections other than the centre
nochoice.fish<-seq%>%dplyr::group_by(fishID, Trialno)%>%filter((MaleDur==0 & FemaleDur==0))

##Delete the nochoice fish from the dataset for analysis - 3 fish over 6 trials stayed in centre
seq1<-seq%>%dplyr::group_by(fishID, Trialno)%>%filter(!(MaleDur==0 & FemaleDur==0))

#Plot of duration with male stimulus versus the side the stimulus was presented on
boxplot(seq1$MaleDur~seq1$MaleSide)
biasmod<-lmer(MaleDur~MaleSide+(1|fishID),data=seq1)
summary(biasmod) #p=0.03, slight side bias

#Note that each fish had the experiment repeated twice in the same order, so average times to get 1 data point per indiv. But then lose side info, so better to retain that or not? Both approaches used below depending on question.

#Calculate proportion of time spent with each stimulus 
seq1<-seq1%>%dplyr::group_by(fishID, Order)%>%dplyr::mutate(Mprop_time=MaleDur/(MaleDur+FemaleDur), Fprop_time=FemaleDur/(MaleDur+FemaleDur))

#For graphs need to average durations between trials because repeated measures
seq2<-seq1%>%dplyr::group_by(fishID, MaleStim, Order)%>%dplyr::summarise(avMDur=mean(MaleDur), avFDur=mean(FemaleDur), avMprop=mean(Mprop_time), avFprop=mean(Fprop_time))

#### SEQUENTIAL ANALYSIS ####

#Do females prefer to associate with male or female stimulus?
seq2$MFdiff<-seq2$avMDur-seq2$avFDur #positive number = pref for male
plot(seq2$MaleStim, seq2$MFdiff, xlab = "Male stimulus size", ylab = "Time with male in seconds")
modMFdiff<-lm(MFdiff~MaleStim,data=seq2)
abline(modMFdiff) #looks like females generally prefer other females but tendency to spend more time with males as body size increases.
sum(seq2$MFdiff > 0) #only in 56/180 trials (~31%) do F prefer M rather than other F
mean(seq2$avMDur)
mean(seq2$avFDur)
sd(seq2$avMDur)
sd(seq2$avFDur)

#Do females spend more time with males as male size increases? i.e. is stimulus male size important?
fullmodMFdiff<-lmer(MFdiff ~ MaleStim + (1|fishID), data  = seq2)
nullmodMFdiff<-lmer(MFdiff ~ (1|fishID), data  = seq2)
summary(fullmodMFdiff) #yep, F spend more time with M if M is bigger (note this ignores order effects)
anova(fullmodMFdiff, nullmodMFdiff)
#Diagnostic plots:
resid.MFdiff<-resid(fullmodMFdiff)
predict.MFdiff<-predict(fullmodMFdiff)
par(mfrow=c(1,3))
hist(resid.MFdiff)
plot(resid.MFdiff~predict.MFdiff)
qqnorm(resid.MFdiff)
qqline(resid.MFdiff)

#Note if MaleStim is turned into a factor can see where specific diffs are - compared with 70 significant diff with 110 (p=0.025) and 120 (p=0.016) sizes

#More useful to look at proportion data?
seq2$MFpropdiff<-seq2$avMprop-seq2$avFprop #positive number = pref for male
plot(seq2$MaleStim, seq2$MFpropdiff, xlab = "Stimulus male size", ylab = "Preference for male in proportion time spent")
modMFpropdiff<-lm(MFpropdiff~MaleStim,data=seq2)
summary(modMFpropdiff)
abline(modMFpropdiff)

#Unsurprisingly same results with proportion data!
fullmodMFpropdiff<-lmer(MFpropdiff ~ MaleStim + (1|fishID), data  = seq2)
nullmodMFpropdiff<-lmer(MFpropdiff ~ (1|fishID), data  = seq2)
summary(fullmodMFpropdiff) 
#Diagnostic plots:
resid.MFpropdiff<-resid(fullmodMFpropdiff)
predict.MFpropdiff<-predict(fullmodMFpropdiff)
par(mfrow=c(1,3))
hist(resid.MFpropdiff)
plot(resid.MFpropdiff~predict.MFpropdiff)
qqnorm(resid.MFpropdiff)
qqline(resid.MFpropdiff)

#Do females show less pref over time time irrespective of stimulus size shown?
plot(seq2$avMDur~seq2$Order, xlab="Order", ylab="Duration with male stimulus (secs)")
modelAB<-lm(avMDur~Order,data=seq2)
abline(modelAB) #nope, doesn't look like it
#Check with model
fullmodOrder<-lmer(avMDur ~ Order + (1|fishID), data  = seq2)
nullmodOrder<-lmer(avMDur ~ (1|fishID), data  = seq2)
anova(fullmodOrder,nullmodOrder)
summary(fullmodOrder)
#Diagnostic plots:
resid.order<-resid(fullmodOrder)
predict.order<-predict(fullmodOrder)
par(mfrow=c(1,3))
hist(resid.order)
plot(resid.order~predict.order)
qqnorm(resid.order)
qqline(resid.order)

#Testing repeatability of preferences:
plot(seq$MaleDur[seq$Trialno==1]~seq$MaleDur[seq$Trialno==2])
abmod<-glm(seq$MaleDur[seq$Trialno==1]~seq$MaleDur[seq$Trialno==2])
summary(abmod)
abline(abmod) #Doesn't look too repeatable
#Transform for normality then calculate ICC for repeatability
hist(sign(seq1$MaleDur)*abs(seq1$MaleDur)^(1/3) )
rep2<-rpt(sign(MaleDur)*abs(MaleDur)^(1/3) ~ Trialno + MaleStim + (1|fishID), grname = c("fishID"), data = seq1, datatype = "Gaussian",
          nboot = 500, npermut = 0)
print(rep2) #ICC=0.136, low repeatability

#AIC based model approach, use REML = FALSE because not all models have same set of predictors
model1<-lmer(MaleDur~MaleStim*Order+MaleSide+(1|fishID),data=seq1, REML = FALSE) #No sig interaction
model2<-lmer(MaleDur~MaleStim+Order+MaleSide+(1|fishID),data=seq1, REML = FALSE) #Male side is ALMOST significant
model3<-lmer(MaleDur~MaleStim+Order+(1|fishID),data=seq1, REML = FALSE) #Order not sig
model4<-lmer(MaleDur~MaleStim+(1|fishID),data=seq1, REML = FALSE) #MaleStim highly sig
model5<-lmer(MaleDur~MaleStim + MaleSide + (1|fishID), data=seq1, REML = FALSE)
model0<-lmer(MaleDur~(1|fishID),data=seq1, REML = FALSE)

#Model summaries
summary(model1)
summary(model2)
summary(model3)
summary(model4)
summary(model5) 
summary(model0)

#Calculate AICc (used because of small sample sizes) and associated stats
aic.scores.ml<-model.sel(model1, model2, model3, model4, model5, model0)
aic.scores.ml

#Best model is model 5 which includes male stimulus and side - females appear to have a side bias and respond differently to males of different sizes. Note that if zero values of three fish not removed first in data cleanup, side bias is nearly sig (0.051), but def sig when these fish removed (p=0.03)
#Diagnostic plots:
resid.model5<-resid(model5)
predict.model5<-predict(model5)
par(mfrow=c(1,3))
hist(resid.model5)
plot(resid.model5~predict.model5)
qqnorm(resid.model5)
qqline(resid.model5)

#Add columns to analyse the presentation of previous male stimuli
seq2 <- seq2[order(seq2$fishID, seq2$Order),]
seq2$prev_male_stim <- dplyr::lag(seq2$MaleStim,n=1)
seq2$prev_male_stim <- replace(seq2$prev_male_stim,seq2$Order==1,NA)
seq2$MaleStimArea <- ifelse(seq2$MaleStim==120,1054,ifelse(seq2$MaleStim==110,885,
                                                         ifelse(seq2$MaleStim==100,721,
                                                                ifelse(seq2$MaleStim==97,692,
                                                                       ifelse(seq2$MaleStim==85,533,
                                                                              ifelse(seq2$MaleStim==70,363,NA))))))
seq2$prev_male_stim_area <- ifelse(seq2$prev_male_stim==120,1054,ifelse(seq2$prev_male_stim==110,885,
                                                                      ifelse(seq2$prev_male_stim==100,721,
                                                                             ifelse(seq2$prev_male_stim==97,692,
                                                                                    ifelse(seq2$prev_male_stim==85,533,
                                                                                           ifelse(seq2$prev_male_stim==70,363,NA))))))

#Calculate proportional difference between current and previous stimulus
seq2$current_prev_prop2 <- ifelse(seq2$MaleStimArea > seq2$prev_male_stim_area, 
                                 (seq2$MaleStimArea - seq2$prev_male_stim_area) / seq2$MaleStimArea,
                                 (seq2$MaleStimArea - seq2$prev_male_stim_area) / seq2$prev_male_stim_area)

#Do same for absolute differences
seq2$current_prev_abs <- (seq2$MaleStimArea - seq2$prev_male_stim_area)

#Creating a running average of the previous males they have seen, and subtract this from the male they are currently looking at
seq2$av<-seq2%>%dplyr::group_by(fishID)%>%dplyr::summarise(roll_av=dplyr::lag(cummean(MaleStimArea),n=1))
seq2$current_average_prev<- (seq2$MaleStimArea - seq2$av$roll_av)

#Plot of duration with male stimulus versus the absolute difference between the current and previous male stimulus
plot(seq2$avMDur~seq2$current_prev_abs,
     xlab="Absolute difference between current and previous male",
     ylab="Time spent with current male")
modelab2<-lm(seq2$avMDur~seq2$current_prev_abs)
abline(modelab2)
summary(modelab2)

#Does this also work when looking at proportion of time? Yep
plot(seq2$avMprop~seq2$current_prev_prop2,
     xlab="Absolute difference between current and previous male",
     ylab="Proportion of spent with current male vs female")
modelab3<-lm(seq2$avMprop~seq2$current_prev_prop2)
abline(modelab3)
summary(modelab3)

#What about average? Still significant
plot(seq2$avMDur~seq2$current_average_prev,
     xlab="Average difference between current and previous male",
     ylab="Time spent with current male")
modelab1<-lm(seq2$avMDur~seq2$current_average_prev)
abline(modelab1)
summary(modelab1)

#Remove NA's for analysis
seqnaomit <- na.omit(seq2)

#Absolute model
model1<-lmer(avMDur~MaleStim + current_prev_abs+(1|fishID),data=seqnaomit, REML = F)
model2<-lmer(avMDur~MaleStim +(1|fishID),data=seqnaomit, REML = F)
model3<-lmer(avMDur~current_prev_abs+(1|fishID),data=seqnaomit, REML = F)
model4<-lmer(avMDur~MaleStim * current_prev_abs+(1|fishID),data=seqnaomit, REML = F)
model0<-lmer(avMDur~1 +(1|fishID),data=seqnaomit, REML = F)
aic.scores.ml<-model.sel(model1, model2, model3, model4, model0)
aic.scores.ml

summary(model3) #model 3 best fit, so absolute size of previous male has an effect on preference of current male? Model 2 and 1 also within 2AIC and have male size included
summary(model2) #male stim sig
summary(model1) #neither stim nor previous m has effect

cor.test(seq2$MaleStimArea, seq2$current_prev_abs) #because M stim area correlated with abs diff (r2 = 0.78, p<0.001) shouldn't really be in model together. So question should really be whether current M, prev M, or relationship between these affects pref?

model1<-lmer(avMDur~MaleStim + (1|fishID),data=seqnaomit, REML = F)
model2<-lmer(avMDur~prev_male_stim +(1|fishID),data=seqnaomit, REML = F)
model3<-lmer(avMDur~current_prev_abs + (1|fishID), data = seqnaomit, REML = F)
aic.scores.ml<-model.sel(model1, model2, model3)
aic.scores.ml #diff b/w prev and current stim best explains time with male, although model 1 with male stim alone is within 2AIC

summary(model3)

#Proportional model
model11<-lmer(avMDur~MaleStim + current_prev_prop2+(1|fishID),data=seqnaomit, REML = F)
model22<-lmer(avMDur~MaleStim +(1|fishID),data=seqnaomit, REML = F)
model33<-lmer(avMDur~current_prev_prop2+(1|fishID),data=seqnaomit, REML = F)
model44<-lmer(avMDur~MaleStim * current_prev_prop2+(1|fishID),data=seqnaomit, REML = F)
model00<-lmer(avMDur~1 +(1|fishID),data=seqnaomit, REML = F)
aic.scores.ml<-model.sel(model11, model22, model33, model44, model00)
aic.scores.ml #model33 best fit again, and 22 and 11 within 2AIC

model11<-lmer(avMDur~MaleStim + (1|fishID),data=seqnaomit, REML = F)
model22<-lmer(avMDur~prev_male_stim +(1|fishID),data=seqnaomit, REML = F)
model33<-lmer(avMDur~current_prev_prop2 + (1|fishID), data = seqnaomit, REML = F)
aic.scores.ml<-model.sel(model11, model22, model33)
aic.scores.ml #model 33 best fit again, and 11 within 2AIC

#Testing all perception models together
modelProp<-lmer(avMDur~current_prev_prop2 + (1|fishID), data = seqnaomit, REML = F)
modelAbs<-lmer(avMDur~current_prev_abs + (1|fishID), data = seqnaomit, REML = F)
modelAverage<-lmer(avMDur~current_average_prev + (1|fishID), data = seqnaomit, REML = F)
modelC<-lmer(avMDur~MaleStimArea + (1|fishID),data=seqnaomit, REML = F)
modelD<-lmer(avMDur~prev_male_stim_area +(1|fishID),data=seqnaomit, REML = F)
modelnull<-lmer(avMDur~1+ (1|fishID), data = seqnaomit, REML = F)
aic.scores.ml<-model.sel(modelProp, modelAbs, modelAverage, modelC, modelD, modelnull)
aic.scores.ml #Prop, Abs, Average, and C all within 2AIC

summary(modelProp)
summary(modelAbs)
summary(modelAverage)
summary(modelC)

#Diagnostic plots:
#Prop:
resid.modelProp<-resid(modelProp)
predict.modelProp<-predict(modelProp)
hist(resid.modelProp)
plot(resid.modelProp~predict.modelProp)
qqnorm(resid.modelProp)
qqline(resid.modelProp)
#Abs:
resid.modelAbs<-resid(modelAbs)
predict.modelAbs<-predict(modelAbs)
par(mfrow=c(1,3))
hist(resid.modelAbs)
plot(resid.modelAbs~predict.modelAbs)
qqnorm(resid.modelAbs)
qqline(resid.modelAbs)
#Average
resid.modelAverage<-resid(modelAverage)
predict.modelAverage<-predict(modelAverage)
par(mfrow=c(1,3))
hist(resid.modelAverage)
plot(resid.modelAverage~predict.modelAverage)
qqnorm(resid.modelAverage)
qqline(resid.modelAverage)
#C
resid.modelC<-resid(modelC)
predict.modelC<-predict(modelC)
par(mfrow=c(1,3))
hist(resid.modelC)
plot(resid.modelC~predict.modelC)
qqnorm(resid.modelC)
qqline(resid.modelC)

#### GRAPHS FOR PAPER ####

par(mfrow=c(1,1))
seq2$Order<-as.numeric(seq2$Order)

#Figure 3
seq_area<-ggplot(seq2, aes(x=(MaleStimArea), y=(avMDur) )) +
  geom_smooth(method=glm,alpha=0.1, colour="darkblue") +
  geom_point(size=3, shape=16,alpha=0.2, colour="cornflowerblue")  +
  theme_classic() +
  labs(x="Male stimulus body area (mm^2)", y="Average duration with male stimulus (seconds)")
seq_order<-ggplot(seq2, aes(x=(Order), y=(avMDur) )) +
  geom_smooth(method=glm,alpha=0.1, colour="darkblue") +
  geom_point(size=3, shape=16,alpha=0.2, colour="cornflowerblue")  +
  theme_classic() +
  labs(x="Order of male stimulus presentation", y="Average duration with male stimulus (seconds)") +
  scale_x_continuous(breaks = c(0,1,2,3,4,5,6))
figure<-ggarrange(seq_area, seq_order, 
                  labels = c("A", "B"),
                  ncol = 2, nrow = 1)
annotate_figure(figure,
                left = text_grob("Average duration with male stimulus (seconds)", rot = 90),
)

#Figure 4
abs_plot<-ggplot(seq2, aes(x=(current_prev_abs), y=(avMDur) )) +
  geom_smooth(method=glm,alpha=0.1, colour="darkblue") +
  geom_point(size=3, shape=16,alpha=0.2, colour="cornflowerblue")  +
  theme_classic() +
  labs(x="Absolute difference between current and previous male (mm^2)",y="")
prop_plot<-ggplot(seq2, aes(x=(current_prev_prop2), y=(avMDur) )) +
  geom_smooth(method=glm,alpha=0.1, colour="darkblue") +
  geom_point(size=3, shape=16,alpha=0.2, colour="cornflowerblue")  +
  theme_classic() +
  labs(x="Proportional difference between current and previous male (mm^2)",y="")
av_plot<-ggplot(seq2, aes(x=(current_average_prev), y=(avMDur) )) +
  geom_smooth(method=glm,alpha=0.1, colour="darkblue") +
  geom_point(size=3, shape=16,alpha=0.2, colour="cornflowerblue")  +
  theme_classic() +
  labs(x="Difference between current male and the average of all males previously seen (mm^2)",y="")
figure<-ggarrange(abs_plot, prop_plot, av_plot, 
          labels = c("A", "B", "C"),
          ncol = 1, nrow = 3)
annotate_figure(figure,
                left = text_grob("Average duration with male stimulus (seconds)", rot = 90),
)

#### Simultaneous data ####

#Female green swordtails were presented with male swordtails (sizes same as proportional processing work) at opposite ends of a tank. Males of different sizes were presented simultaneously, each combination repeated twice to counterbalance potential side preferences.

#Read in the dataset
sim<-read.csv("BodySizeDataKathrynALLplusgaps.csv", header=TRUE, stringsAsFactors = TRUE)

#### DATA CLEAN ####

#Identify which fish didn't visit any sections other than the center
nochoice.fish<-sim%>%dplyr::group_by(Fish_ID, Date)%>%filter((Time_with_Stim[1]==0 & Time_with_Stim[2]==0))
#Delete the nochoice fish from the dataset for analysis
sim<-sim%>%dplyr::group_by(Fish_ID, Date)%>%filter(!(Time_with_Stim[1]==0 & Time_with_Stim[2]==0))

#Number of fish involved in each comparison in the dataset
sim%>%dplyr::group_by(Comparison)%>%dplyr::summarise(count = n_distinct(Fish_ID))

#If duration = 0 AND visits = 0, this means a fish didn't go to a given section at any point in a trial, so replace Latency with 180 (meaning the latency to visit was the entire length of the 3-minute, or 180-second, trial)
sim$Latency_to_Visit<-ifelse(sim$Time_with_Stim == 0 & sim$Visits_to_Stim ==0, 180, sim$Latency_to_Visit)

#Adding proportional time with stim and total time with both stim
sim<-sim%>%dplyr::group_by(Fish_ID, Date, Area_large, Area_small)%>%dplyr::mutate(prop_time=Time_with_Stim/(Time_with_Stim[1]+Time_with_Stim[2]))
sim<-sim%>%dplyr::group_by(Fish_ID, Date, Area_large, Area_small)%>%dplyr::mutate(total_time=Time_with_Stim[1]+Time_with_Stim[2])

sim$Stimulus_Side<-as.factor(sim$Stimulus_Side)
sim$Stimulus<-as.factor(sim$Stimulus)

#Need to average durations between trials because repeated measures
sim2<-sim%>%dplyr::group_by(Fish_ID, Comparison, Stimulus, Area_large, Area_small)%>%dplyr::summarise(avDur=mean(Time_with_Stim), avprop=mean(prop_time))

#And add in stimuli area
sim2$MaleStimArea <- ifelse(sim2$Stimulus==120,1054,ifelse(sim2$Stimulus==110,885,
                                                           ifelse(sim2$Stimulus==100,721,
                                                                  ifelse(sim2$Stimulus==97,692,
                                                                         ifelse(sim2$Stimulus==85,533,
                                                                                ifelse(sim2$Stimulus==70,363,NA))))))

#Remove comparisons not relevant to study
sim2 <- sim2[-which(sim2$Comparison %in% '104v70'),]
sim2 <- sim2[-which(sim2$Comparison %in% '120v104'),]
sim2 <- sim2[-which(sim2$Comparison %in% '120v92'),]
sim2 <- sim2[-which(sim2$Comparison %in% '92v70'),]

#Separate the data for the low and high magnitude stimuli in each comparison
sim.by.stim<-sim%>%ungroup(Fish_ID, Date)%>%dplyr::group_by(Fish_ID, Comparison, Comp_Num, Stimulus)%>%dplyr::summarise(mean_time_with_stim=mean(Time_with_Stim), total_visits=sum(Visits_to_Stim), mean_latency=mean(Latency_to_Visit), total_time_with_stim=sum(Time_with_Stim))
#Slice 1 gives the data for the lower magnitude stimulus in each pair
low.mag<-sim.by.stim%>%slice(1)
#Slice 2 gives the data for the higher magnitude stimulus in each pair
high.mag<-sim.by.stim%>%slice(2)

#Join the high and low mag datasets back together by Fish_ID and Comparison
sim.prop.data<-left_join(low.mag, high.mag, by=c("Fish_ID", "Comparison", "Comp_Num"))
colnames(sim.prop.data)<-c("Fish_ID", "Comparison", "Comp_Num", "LowMagStim", "LowMag.time", "LowMag.visits", "LowMag.latency", "LowMag.totaltime", "HighMagStim", "HighMag.time", "HighMag.visits", "HighMag.latency", "HighMag.totaltime")

#Now enter the magnitude of the stimuli
sim.prop.data$High_Mag<-NA
sim.prop.data$Low_Mag<-NA
sim.prop.data$High_Mag[sim.prop.data$Comparison=="120v70"]<-1054
sim.prop.data$Low_Mag[sim.prop.data$Comparison=="120v70"]<-363
sim.prop.data$High_Mag[sim.prop.data$Comparison=="120v100"]<-1054
sim.prop.data$Low_Mag[sim.prop.data$Comparison=="120v100"]<-721
sim.prop.data$High_Mag[sim.prop.data$Comparison=="97v70"]<-692
sim.prop.data$Low_Mag[sim.prop.data$Comparison=="97v70"]<-363
sim.prop.data$High_Mag[sim.prop.data$Comparison=="120v110"]<-1054
sim.prop.data$Low_Mag[sim.prop.data$Comparison=="120v110"]<-885
sim.prop.data$High_Mag[sim.prop.data$Comparison=="85v70"]<-533
sim.prop.data$Low_Mag[sim.prop.data$Comparison=="85v70"]<-363
sim.prop.data$High_Mag[sim.prop.data$Comparison=="120v85"]<-1054
sim.prop.data$Low_Mag[sim.prop.data$Comparison=="120v85"]<-533
sim.prop.data$High_Mag[sim.prop.data$Comparison=="110v70"]<-885
sim.prop.data$Low_Mag[sim.prop.data$Comparison=="110v70"]<-363

#Calculate the relative and absolute difference between stimulus magnitudes for each comparison, as well as the mean size, and the total difference in time spent with high and low mag stim in each comparison
sim.prop.data$rel.diff<-abs(sim.prop.data$High_Mag-sim.prop.data$Low_Mag)/sim.prop.data$High_Mag
sim.prop.data$abs.diff<-sim.prop.data$High_Mag-sim.prop.data$Low_Mag
sim.prop.data$mean.size<-(sim.prop.data$High_Mag+sim.prop.data$Low_Mag)/2
sim.prop.data$total.time.diff<-sim.prop.data$HighMag.totaltime-sim.prop.data$LowMag.totaltime

#Remove comparisons not relevant to study
sim.prop.data <- sim.prop.data[-which(sim.prop.data$Comparison %in% '104v70'),]
sim.prop.data <- sim.prop.data[-which(sim.prop.data$Comparison %in% '120v104'),]
sim.prop.data <- sim.prop.data[-which(sim.prop.data$Comparison %in% '120v92'),]
sim.prop.data <- sim.prop.data[-which(sim.prop.data$Comparison %in% '92v70'),]

#### SIMULTANEOUS ANALYSIS ####

#Do the females prefer larger males?
AreaModel<-lmer(avDur~MaleStimArea + (1|Fish_ID) + (1|Comparison), data=sim2)
NullModel<-lmer(avDur~(1|Fish_ID) + (1|Comparison), data=sim2)
anova(AreaModel,NullModel) #Yep, highly significant
summary(AreaModel)
#Diagnostic plots:
resid.area<-resid(AreaModel)
predict.area<-predict(AreaModel)
par(mfrow=c(1,3))
hist(resid.area)
plot(resid.area~predict.area)
qqnorm(resid.area)
qqline(resid.area)

#Build models for each type of comparison:
mod.rel<-lmer(total.time.diff ~ scale(rel.diff) + (1|Fish_ID),  REML = F, data=sim.prop.data)
mod.abs<-lmer(total.time.diff ~ scale(abs.diff) + (1|Fish_ID),  REML = F, data=sim.prop.data)
mod.mean<-lmer(total.time.diff ~ scale(mean.size) + (1|Fish_ID), REML = F, data=sim.prop.data)
summary(mod.rel) #Because we scaled these factors, now the coefficient will show me the affect of increasing by one standard deviation in absolute or relative difference on the number of seconds spent with the larger male
summary(mod.abs)
summary(mod.mean)

#Also create a completely null model; show that incorporating absolute or relative difference is in fact better than nothing at all
mod.null<-lmer(total.time.diff ~ 1 + (1|Fish_ID), REML = F, data=sim.prop.data)

#Calculate delta AIC, relative likelihoods, and delta AIC relative to the best-fit model
aic.scores.sim<-model.sel(mod.rel, mod.abs, mod.mean, mod.null)
aic.scores.sim #Rel, Abs, Mean, and Null all within 2AIC

#Diagnostic plots:
#Mean:
resid.mod.mean<-resid(mod.mean)
predict.mod.mean<-predict(mod.mean)
par(mfrow=c(1,3))
hist(resid.mod.mean)
plot(resid.mod.mean~predict.mod.mean)
qqnorm(resid.mod.mean)
qqline(resid.mod.mean)
#Relative:
resid.mod.rel<-resid(mod.rel)
predict.mod.rel<-predict(mod.rel)
par(mfrow=c(1,3))
hist(resid.mod.rel)
plot(resid.mod.rel~predict.mod.rel)
qqnorm(resid.mod.rel)
qqline(resid.mod.rel)
#Absolute:
resid.mod.abs<-resid(mod.abs)
predict.mod.abs<-predict(mod.abs)
par(mfrow=c(1,3))
hist(resid.mod.abs)
plot(resid.mod.abs~predict.mod.abs)
qqnorm(resid.mod.abs)
qqline(resid.mod.abs)

#### GRAPHS FOR PAPER ####

par(mfrow=c(1,1))

#Figure 1
ggplot(sim2, aes(x=(MaleStimArea), y=(avDur) )) +
  geom_smooth(method=glm,alpha=0.1, colour="darkblue") +
  geom_point(size=3, shape=16,alpha=0.2, colour="cornflowerblue")  +
  theme_classic() +
  labs(x="Male stimulus body area (mm^2)", y="Average duration with male stimulus (seconds)")

#Figure 2
sim_abs<-ggplot(sim.prop.data, aes(x=(abs.diff), y=(total.time.diff) )) +
  geom_smooth(method=glm,alpha=0.1, colour="darkblue") +
  geom_point(size=3, shape=16,alpha=0.2, colour="cornflowerblue", position = position_jitter(w = 8, h = 0.1))  +
  theme_classic() +
  labs(x="Absolute difference body area (mm^2)", y="")

sim_prop<-ggplot(sim.prop.data, aes(x=(rel.diff), y=(total.time.diff) )) +
  geom_smooth(method=glm,alpha=0.1, colour="darkblue") +
  geom_point(size=3, shape=16,alpha=0.2, colour="cornflowerblue")  +
  theme_classic() +
  labs(x="Proportional difference body area (mm^2)", y="")

sim_mean<-ggplot(sim.prop.data, aes(x=(mean.size), y=(total.time.diff) )) +
  geom_smooth(method=glm,alpha=0.1, colour="darkblue") +
  geom_point(size=3, shape=16,alpha=0.2, colour="cornflowerblue")  +
  theme_classic() +
  labs(x="Mean size of stimuli (mm^2)", y="")
figure<-ggarrange(sim_abs, sim_prop, sim_mean, 
                  labels = c("A", "B", "C"),
                  ncol = 1, nrow = 3)
annotate_figure(figure,
                left = text_grob("Time with larger - Time with smaller (seconds)", rot = 90),
)

#### Comparing simultaneous and sequential ####

#Add columns noting experiment type and changing headers to match
seq2$Experiment <- 'Seq' 
seq2$Fish_ID<-seq2$fishID
sim2$Experiment <- 'Sim'

#Calculating mean per stim per individual for each dataset
simInd<-sim2%>%dplyr::group_by(Fish_ID,Stimulus,MaleStimArea)%>%dplyr::summarise(MeanIndDur=mean(avDur), MeanIndProp=mean(avprop))
seq2$MeanIndDur<-seq2$avMDur

#Removing NA's from dataset for analysis
simIndNARM <- na.omit(simInd)
simIndNARM$Experiment <- 'Sim'

#Combine datasets
simseq<-rbind(simIndNARM,seq2)

#Paired t-test to compare datasets
t.test(MeanIndDur~Experiment,data=simseq, paired=T) #Time spent with male stimulus is sig different between experiments

#Testing normality for assumptions of test
d <- with(simseq, 
          MeanIndDur[Experiment == "Sim"] - MeanIndDur[Experiment == "Seq"])
# Shapiro-Wilk normality test for the differences
shapiro.test(d)
#Data normal

#Interaction between experiment type and size of male stimuli?
simseqmod<-lmer(MeanIndDur~Experiment*MaleStimArea+(1|Fish_ID),data=simseq)
simseqmodnoI<-lmer(MeanIndDur~Experiment+MaleStimArea+(1|Fish_ID),data=simseq)
summary(simseqmod)
anova(simseqmod,simseqmodnoI) #Not sig, no interaction
#Diagnostic plots:
resid.simseqmod<-resid(simseqmod)
predict.simseqmod<-predict(simseqmod)
par(mfrow=c(1,3))
hist(resid.simseqmod)
plot(resid.simseqmod~predict.simseqmod)
qqnorm(resid.simseqmod)
qqline(resid.simseqmod)

#Figure 5
ggplot(simInd, aes(x=(MaleStimArea), y=(MeanIndDur) )) +
  geom_smooth(method=glm,alpha=0.1, colour="brown1") +
  geom_point(size=3, shape=16,alpha=0.2,colour = "deeppink",position = position_jitter(w = 8, h = 0.1))  +
  geom_smooth(data=seq2,method=glm,alpha=0.1, colour="darkblue") +
  geom_point(data=seq2,size=3, shape=16,alpha=0.2,colour = "cornflowerblue",position = position_jitter(w = 8, h = 0.1)) +
  theme_classic() +
  labs(x="Male stimulus body area (mm^2)", y="Average duration with stimulus\nper individual female (seconds)") +
  scale_color_manual(name='Legend',
                     breaks=c('Simultaneous','Sequential'),
                     values=c('Simultaneous'='red','Sequential'='blue'))
